# Supplementary material for: Molecular events in the cell types of the olfactory epithelium during adult neurogenesis
Source: Mol Brain. 2013 Nov 22;6:49. doi: 10.1186/1756-6606-6-49 (PMC3907027; doi:10.1186/1756-6606-6-49)
Supplement: Additional file 1: Table S1 — Significant mRNAs; Up list followed by Down list. [file 1756-6606-6-49-S1.xls]

## Sheet: Sheet1
Additional data Table 1: Significant mRNAs; Up list followed by Down list
Entrez Gene ID	Symbol	Fold difference	P-value	Mature OSN P(sp)	Immature OSN P(sp)	Shared OSN P(sp)	Other P(sp)	Mature OSN P(in)	Immature OSN P(in)	Other P(in)	Up/Down
76261	0610040J01Rik	1.28536	0.0245715	0	0	0	0	0	0	0	Up
67080	1700019D03Rik	1.53794	0.0206939	4.93918e-07	0.180981	0.000861214	0.818157	0.000861708	0.181843	0.818157	Up
100861722	2010111I01Rik	1.46151	0.0225891	0.000497215	0.18538	0.606579	0.207544	0.607077	0.791959	0.207544	Up
224008	2310008H04Rik	1.19772	0.0111774	0.00521986	0.0966195	0.85045	0.047711	0.85567	0.947069	0.047711	Up
76455	2310067E19Rik	2.15643	0.0436948	#N/A	#N/A	#N/A	#N/A	#N/A	#N/A	#N/A	Up
668661	2410002F23Rik	1.20976	0.0323902	0.00428762	0.30949	0.684633	0.0015901	0.68892	0.994122	0.0015901	Up
70420	2610034B18Rik	1.2916	0.0282866	0.00831086	0.100331	0.874362	0.0169959	0.882673	0.974693	0.0169959	Up
108899	2700081O15Rik	1.18395	0.0304367	2.18051e-09	0.440821	0.0423502	0.516828	0.0423502	0.483172	0.516828	Up
66523	2810004N23Rik	1.20347	0.0316546	0.000313811	0.306254	0.564607	0.128825	0.56492	0.870861	0.128825	Up
243219	2900026A02Rik	1.33326	0.00595508	0.0733457	0.0560304	0.241549	0.629075	0.314895	0.297579	0.629075	Up
73229	3110052M02Rik	1.10275	0.025804	0.00279252	0.258907	0.72937	0.00893024	0.732163	0.988277	0.00893024	Up
69277	3300002I08Rik	1.28952	0.0119704	0	0	0	0	0	0	0	Up
74041	4632434I11Rik	1.4181	0.0298028	3.13278e-09	0.0715175	0.0493383	0.879144	0.0493383	0.120856	0.879144	Up
67392	4833420G17Rik	1.1664	0.0055911	0.000323281	0.723198	0.275511	0.000967934	0.275834	0.998709	0.000967934	Up
245598	4921511C20Rik	1.37639	0.025129	#N/A	#N/A	#N/A	#N/A	#N/A	#N/A	#N/A	Up
269033	4930503L19Rik	1.2707	0.0470199	6.1184e-11	0.620184	0.0187866	0.361029	0.0187866	0.638971	0.361029	Up
71653	4930506M07Rik	1.33199	0.00944155	2.25649e-06	0.641085	0.147077	0.211835	0.14708	0.788163	0.211835	Up
75311	4930550C14Rik	1.08423	0.0405447	#N/A	#N/A	#N/A	#N/A	#N/A	#N/A	#N/A	Up
192136	5033411D12Rik	1.34966	0.0398475	#N/A	#N/A	#N/A	#N/A	#N/A	#N/A	#N/A	Up
100302730	5830417I10Rik	1.09245	0.0361815	0.00522692	0.164435	0.819444	0.0108936	0.824671	0.983879	0.0108936	Up
77226	9330169L03Rik	1.02697	0.0286936	#N/A	#N/A	#N/A	#N/A	#N/A	#N/A	#N/A	Up
320305	9530009G21Rik	1.1939	0.0381332	#N/A	#N/A	#N/A	#N/A	#N/A	#N/A	#N/A	Up
208111	9830147E19Rik	1.71763	0.0210114	0	0	0	0	0	0	0	Up
414109	9830163H01Rik	1.51958	0.0313266	#N/A	#N/A	#N/A	#N/A	#N/A	#N/A	#N/A	Up
319839	A530020G20Rik	1.26179	0.0358551	0	0	0	0	0	0	0	Up
319293	A530099J19Rik	1.09087	0.0204235	#N/A	#N/A	#N/A	#N/A	#N/A	#N/A	#N/A	Up
213993	A630007B06Rik	1.10652	0.0271424	0.00369782	0.172015	0.804619	0.0196675	0.808317	0.976635	0.0196675	Up
320411	A730089K16Rik	1.19949	0.00826498	1.9461e-08	0.540656	0.0544214	0.404923	0.0544214	0.595077	0.404923	Up
223921	Aaas	1.18013	0.00438628	1.28312e-06	0.404733	0.146561	0.448705	0.146562	0.551294	0.448705	Up
268860	Abat	1.41524	0.0371257	#N/A	#N/A	#N/A	#N/A	#N/A	#N/A	#N/A	Up
11303	Abca1	2.0895	0.011599	2.76708e-06	0.318597	8.31205e-05	0.681317	8.58876e-05	0.318681	0.681317	Up
105501	Abhd4	1.19481	0.0296674	0.00979858	0.0937493	0.8823	0.0141517	0.892099	0.97605	0.0141517	Up
320712	Abi3bp	1.61397	0.029156	0	0	0	0	0	0	0	Up
11350	Abl1	1.26008	0.00858221	0.000714536	0.295001	0.644661	0.059623	0.645376	0.939662	0.059623	Up
226251	Ablim1	1.35218	0.0214063	1.15164e-09	0.982642	0.00429696	0.0130614	0.00429696	0.986939	0.0130614	Up
52538	Acaa2	1.17218	0.00708557	0.000190295	0.18158	0.477938	0.340292	0.478128	0.659518	0.340292	Up
66948	Acad8	1.13062	0.00261302	0.000998624	0.0962813	0.624686	0.278034	0.625685	0.720968	0.278034	Up
11363	Acadl	1.34839	0.013945	1.17174e-08	0.0714568	0.000799033	0.927744	0.000799045	0.0722558	0.927744	Up
230379	Acer2	1.24777	0.0254796	#N/A	#N/A	#N/A	#N/A	#N/A	#N/A	#N/A	Up
329910	Acot11	1.52187	0.00314711	9.48898e-05	0.089185	0.320697	0.590024	0.320791	0.409882	0.590024	Up
56360	Acot9	1.12349	0.0487235	0.000410363	0.257309	0.597555	0.144725	0.597966	0.854865	0.144725	Up
66659	Acp6	1.3916	0.00280206	#N/A	#N/A	#N/A	#N/A	#N/A	#N/A	#N/A	Up
235534	Acpl2	1.38525	0.00115072	5.94477e-11	0.115561	0.0299257	0.854513	0.0299257	0.145487	0.854513	Up
14081	Acsl1	1.26567	0.0381585	2.16533e-06	0.0220052	0.0669106	0.911082	0.0669127	0.0889158	0.911082	Up
433256	Acsl5	1.37337	0.00572367	7.67153e-08	0.0306839	0.0479423	0.921374	0.0479424	0.0786262	0.921374	Up
11461	Actb	1.13262	0.00095799	0.000272874	0.426525	0.512932	0.0602706	0.513205	0.939457	0.0602706	Up
11474	Actn3	1.18723	0.0305398	#N/A	#N/A	#N/A	#N/A	#N/A	#N/A	#N/A	Up
11480	Acvr2a	1.15651	0.00164324	0.000766717	0.328281	0.632117	0.0388351	0.632884	0.960398	0.0388351	Up
11482	Acvrl1	1.30661	0.018749	0	0	0	0	0	0	0	Up
71670	Acy3	1.25305	0.0302756	#N/A	#N/A	#N/A	#N/A	#N/A	#N/A	#N/A	Up
11487	Adam10	1.3009	0.0236717	0	0	0	0	0	0	0	Up
23794	Adamts5	1.68945	0.0360106	0	0	0	0	0	0	0	Up
224129	Adcy5	1.27115	0.0292658	#N/A	#N/A	#N/A	#N/A	#N/A	#N/A	#N/A	Up
11512	Adcy6	1.53141	0.003731	0	0	0	0	0	0	0	Up
27360	Add3	1.70122	0.0040712	0.0117203	0.0352932	0.181862	0.771125	0.193582	0.217155	0.771125	Up
68465	Adipor2	1.25428	0.0193316	0.00122556	0.0407394	0.486782	0.471253	0.488008	0.527522	0.471253	Up
11541	Adora2b	1.42293	0.0409424	0	0	0	0	0	0	0	Up
110355	Adrbk1	1.38331	0.0192943	0.00101615	0.0199534	0.270603	0.708428	0.271619	0.290556	0.708428	Up
320129	Adrbk2	1.48658	0.0208186	6.3719e-06	0.0390749	0.0193373	0.941581	0.0193436	0.0584122	0.941581	Up
319660	Agmo	1.50966	0.0184713	3.25593e-09	0.0292381	9.8684e-08	0.970762	1.0194e-07	0.0292382	0.970762	Up
67512	Agpat2	1.32685	0.0247534	0	0	0	0	0	0	0	Up
235386	Agphd1	1.92599	0.0166304	0.025577	0.0179781	0.361581	0.594864	0.387158	0.379559	0.594864	Up
11606	Agt	1.62584	0.00216491	#N/A	#N/A	#N/A	#N/A	#N/A	#N/A	#N/A	Up
11610	Agtrap	1.16924	0.0102905	0.58681	0.000740827	0.412152	0.000297169	0.998962	0.412893	0.000297169	Up
11629	Aif1	1.42172	0.0465145	0	0	0	0	0	0	0	Up
104103	Airn	1.68046	0.0383299	0	0	0	0	0	0	0	Up
11639	Ak4	1.34479	0.0325113	0.000119581	0.0454195	0.256912	0.697549	0.257032	0.302332	0.697549	Up
11640	Akap1	1.1029	0.00835828	1.37306e-06	0.909804	0.0674843	0.02271	0.0674857	0.977289	0.02271	Up
57373	Akip1	1.22323	0.0237428	0.00513219	0.188498	0.799131	0.00723944	0.804263	0.987628	0.00723944	Up
14187	Akr1b8	1.43772	0.0469556	#N/A	#N/A	#N/A	#N/A	#N/A	#N/A	#N/A	Up
17025	Alad	1.28866	0.0225553	0	0	0	0	0	0	0	Up
56847	Aldh1a3	1.85937	0.00249909	#N/A	#N/A	#N/A	#N/A	#N/A	#N/A	#N/A	Up
216188	Aldh1l2	1.63595	0.0392342	0.00189761	0.16276	0.764981	0.0703621	0.766878	0.92774	0.0703621	Up
212647	Aldh4a1	1.1528	0.00794306	0.00436847	0.0327873	0.65621	0.306634	0.660578	0.688997	0.306634	Up
104776	Aldh6a1	1.3595	0.0210726	0.000243855	0.384182	0.521769	0.0938048	0.522013	0.905951	0.0938048	Up
381903	Alg8	1.22723	0.018508	0.00319079	0.210229	0.7725	0.0140802	0.775691	0.982729	0.0140802	Up
102580	Alg9	1.06454	0.0177203	0.00330993	0.185522	0.791688	0.0194805	0.794998	0.97721	0.0194805	Up
11687	Alox15	1.60037	0.0119276	9.67161e-07	0.0229961	0.0603698	0.916633	0.0603708	0.0833659	0.916633	Up
11690	Alox5ap	1.52005	0.00807156	0.00199233	0.00312794	1.33244e-05	0.994866	0.00200566	0.00314127	0.994866	Up
235633	Als2cl	1.26981	0.0443928	#N/A	#N/A	#N/A	#N/A	#N/A	#N/A	#N/A	Up
216285	Alx1	1.65498	0.0484491	0	0	0	0	0	0	0	Up
225339	Ammecr1l	1.13145	0.0460131	0.000220259	0.346323	0.521704	0.131752	0.521924	0.868027	0.131752	Up
27494	Amot	1.38333	0.0343699	0.0523199	0.00755025	0.617927	0.322203	0.670246	0.625477	0.322203	Up
56332	Amotl2	1.62793	0.00803312	6.1713e-05	0.0841471	0.279813	0.635978	0.279875	0.36396	0.635978	Up
11717	Ampd3	1.75914	0.0322276	6.80716e-13	0.00367704	5.00158e-05	0.996273	5.00158e-05	0.00372705	0.996273	Up
17222	Anapc1	1.17475	0.022423	0.000146074	0.316826	0.48021	0.202818	0.480356	0.797036	0.202818	Up
52206	Anapc4	1.11534	0.00697464	0.00304859	0.279094	0.712344	0.00551283	0.715393	0.991439	0.00551283	Up
11600	Angpt1	1.49548	0.0231287	3.64896e-05	0.111171	0.268938	0.619854	0.268975	0.38011	0.619854	Up
26360	Angptl2	1.64515	0.016927	0	0	0	0	0	0	0	Up
57875	Angptl4	1.37894	0.0132732	#N/A	#N/A	#N/A	#N/A	#N/A	#N/A	#N/A	Up
234396	Ankle1	1.11565	0.0372251	#N/A	#N/A	#N/A	#N/A	#N/A	#N/A	#N/A	Up
70615	Ankrd24	1.27615	0.0194592	0.000686752	0.467875	0.521551	0.00988688	0.522238	0.989426	0.00988688	Up
102566	Ano10	1.14389	0.00338999	0	0	0	0	0	0	0	Up
105722	Ano6	1.29777	0.00113388	0.00288015	0.237705	0.0153606	0.744055	0.0182408	0.253065	0.744055	Up
16952	Anxa1	1.2883	0.0497508	3.10352e-13	0.00176344	3.36647e-06	0.998233	3.36647e-06	0.00176681	0.998233	Up
11746	Anxa4	1.61798	0.00308017	3.81057e-10	0.0642184	0.0159904	0.919791	0.0159904	0.0802089	0.919791	Up
11749	Anxa6	1.38941	0.00293293	0.00018826	0.0982153	0.0127007	0.888896	0.0128889	0.110916	0.888896	Up
11750	Anxa7	1.11516	0.0135488	0.00198152	0.297551	0.689857	0.0106104	0.691838	0.987408	0.0106104	Up
11761	Aox1	1.4795	0.029761	#N/A	#N/A	#N/A	#N/A	#N/A	#N/A	#N/A	Up
71724	Aox3	1.60072	0.00778883	1.21558e-15	0.00016376	2.58634e-09	0.999836	2.58634e-09	0.000163762	0.999836	Up
213043	Aox3l1	1.22512	0.0024138	#N/A	#N/A	#N/A	#N/A	#N/A	#N/A	#N/A	Up
108012	Ap1s2	1.75106	0.0223152	3.09507e-08	0.880548	0.0290046	0.0904475	0.0290046	0.909552	0.0904475	Up
11774	Ap3b1	1.1372	0.00607345	0.0120917	0.0674242	0.898567	0.0219176	0.910658	0.965991	0.0219176	Up
11810	Apobec1	2.08838	0.0334458	1.5919e-08	0.0820157	0.000581471	0.917403	0.000581487	0.0825971	0.917403	Up
80287	Apobec3	1.90601	0.0214447	0	0	0	0	0	0	0	Up
108956	Apol7c	1.11771	0.0420165	#N/A	#N/A	#N/A	#N/A	#N/A	#N/A	#N/A	Up
71898	Apol9b	1.68133	0.0432162	#N/A	#N/A	#N/A	#N/A	#N/A	#N/A	#N/A	Up
68117	Apool	1.05476	0.0326692	0	0	0	0	0	0	0	Up
11828	Aqp3	1.04214	0.0285619	4.39284e-06	0.0302437	0.0245745	0.945177	0.0245789	0.0548182	0.945177	Up
11829	Aqp4	1.25443	0.00781	0.0819031	0.0587273	0.242577	0.616792	0.32448	0.301305	0.616792	Up
11830	Aqp5	1.30115	0.0205684	0	0	0	0	0	0	0	Up
69710	Arap1	1.34081	0.0385408	0	0	0	0	0	0	0	Up
11847	Arg2	1.47998	0.0493094	0	0	0	0	0	0	0	Up
75415	Arhgap12	1.04053	0.016015	0.000976027	0.542107	0.455086	0.00183076	0.456062	0.997193	0.00183076	Up
71085	Arhgap19	1.35444	0.0292288	0.00327635	0.197419	0.782937	0.0163675	0.786213	0.980356	0.0163675	Up
232201	Arhgap25	1.39798	0.0452186	0	0	0	0	0	0	0	Up
214137	Arhgap29	1.70709	0.00554825	0.000426767	0.230962	0.00572066	0.76289	0.00614742	0.236683	0.76289	Up
216445	Arhgap9	1.12878	0.0119139	0	0	0	0	0	0	0	Up
11857	Arhgdib	1.57063	0.0294785	1.37599e-14	0.000236349	1.11961e-10	0.999764	1.11975e-10	0.000236349	0.999764	Up
16801	Arhgef1	1.17566	0.0474159	9.52006e-06	0.434475	0.240686	0.32483	0.240695	0.675161	0.32483	Up
234094	Arhgef10	1.38432	0.030326	0	0	0	0	0	0	0	Up
328967	Arhgef37	1.19877	0.00289026	0	0	0	0	0	0	0	Up
77669	Arhgef38	1.1068	0.0471966	#N/A	#N/A	#N/A	#N/A	#N/A	#N/A	#N/A	Up
230098	Arhgef39	1.31069	0.0137908	0	0	0	0	0	0	0	Up
268739	Arhgef40	1.36858	0.0344852	#N/A	#N/A	#N/A	#N/A	#N/A	#N/A	#N/A	Up
71371	Arid5b	1.4134	0.0303637	0	0	0	0	0	0	0	Up
218639	Arl15	1.34449	0.0421729	0.00309707	0.18827	0.787423	0.02121	0.79052	0.975693	0.02121	Up
80981	Arl4d	1.38686	0.0253036	#N/A	#N/A	#N/A	#N/A	#N/A	#N/A	#N/A	Up
71703	Armcx3	1.41526	0.00368514	0	0	0	0	0	0	0	Up
67771	Arpc5	1.24307	0.0155713	3.57196e-09	0.0938135	0.0540448	0.852142	0.0540448	0.147858	0.852142	Up
109689	Arrb1	1.36838	0.00555397	6.67208e-05	0.677282	0.294261	0.0283898	0.294328	0.971544	0.0283898	Up
77041	Arsk	1.24297	0.0444136	0.0422965	0.0100559	0.826446	0.121202	0.868742	0.836501	0.121202	Up
57344	As3mt	1.22302	0.0146584	0	0	0	0	0	0	0	Up
54447	Asah2	1.55888	0.00319434	0	0	0	0	0	0	0	Up
230837	Asap3	1.12653	0.0412682	#N/A	#N/A	#N/A	#N/A	#N/A	#N/A	#N/A	Up
142687	Asb14	1.44409	0.0239902	0	0	0	0	0	0	0	Up
76294	Asb5	1.06039	0.00579355	#N/A	#N/A	#N/A	#N/A	#N/A	#N/A	#N/A	Up
66929	Asf1b	1.63683	0.0245175	2.1432e-09	0.050336	0.0246702	0.924994	0.0246702	0.0750062	0.924994	Up
11418	Asic2	1.40276	0.0427069	0	0	0	0	0	0	0	Up
66695	Aspn	1.84792	0.0328945	0	0	0	0	0	0	0	Up
70472	Atad2	1.98048	0.0159336	1.03474e-14	0.0790568	0.0010434	0.9199	0.0010434	0.0801002	0.9199	Up
73242	Atat1	1.37936	0.0251453	0.000175348	0.813651	0.18575	0.000423707	0.185925	0.999401	0.000423707	Up
212974	Athl1	1.39093	0.0212484	0.00574823	0.0356088	0.142451	0.816192	0.148199	0.178059	0.816192	Up
109168	Atl3	1.11683	0.00107575	0.00886507	0.142563	0.843616	0.00495573	0.852482	0.986179	0.00495573	Up
11982	Atp10a	1.56864	0.0146202	0	0	0	0	0	0	0	Up
319767	Atp10b	1.21873	0.0223506	0	0	0	0	0	0	0	Up
50770	Atp11a	1.30874	0.00094337	0.0874526	0.00790808	0.869435	0.0352043	0.956888	0.877343	0.0352043	Up
268878	Atp13a5	1.28745	0.0225333	0.0922453	0.0187595	0.429701	0.459294	0.521947	0.448461	0.459294	Up
242341	Atp6v0d2	1.61086	0.0429465	3.12851e-05	0.221537	4.8277e-05	0.778384	7.95621e-05	0.221585	0.778384	Up
11974	Atp6v0e	1.24336	0.00214194	2.06964e-05	0.156125	0.257336	0.586518	0.257357	0.413461	0.586518	Up
110935	Atp6v1b1	1.32745	0.0218991	0	0	0	0	0	0	0	Up
68775	Atp6v1c2	1.3737	0.0115707	1.02114e-10	0.0192729	0.000460095	0.980267	0.000460096	0.019733	0.980267	Up
11977	Atp7a	1.3244	0.00903209	0.000120339	0.608275	0.361736	0.0298687	0.361857	0.970011	0.0298687	Up
11980	Atp8a1	1.68059	0.00589922	6.64228e-11	0.788841	0.0118035	0.199356	0.0118035	0.800644	0.199356	Up
54670	Atp8b1	1.55857	0.0284707	6.02883e-06	0.328144	0.000388203	0.671461	0.000394232	0.328533	0.671461	Up
22589	Atrx	1.65013	0.0454699	2.60416e-11	0.0570092	0.00462172	0.938369	0.00462172	0.0616309	0.938369	Up
20877	Aurkb	1.4396	0.0275176	3.23895e-06	0.127513	0.00384408	0.868639	0.00384732	0.131357	0.868639	Up
20877	Aurkb	1.51457	0.0109365	#N/A	#N/A	#N/A	#N/A	#N/A	#N/A	#N/A	Up
12006	Axin2	1.40812	0.00887782	0.00179896	0.216362	0.744659	0.0371795	0.746458	0.961022	0.0371795	Up
65964	B230120H23Rik	1.45753	0.00735134	#N/A	#N/A	#N/A	#N/A	#N/A	#N/A	#N/A	Up
320063	B230354K17Rik	1.2911	0.0124812	5.34386e-05	0.348255	0.377077	0.274615	0.37713	0.725332	0.274615	Up
108105	B3gnt5	1.41729	0.0187326	0.000365207	0.194941	0.00668732	0.798006	0.00705253	0.201628	0.798006	Up
97440	B3gnt9	1.34446	0.0499363	#N/A	#N/A	#N/A	#N/A	#N/A	#N/A	#N/A	Up
14421	B4galnt1	1.33958	0.0350767	#N/A	#N/A	#N/A	#N/A	#N/A	#N/A	#N/A	Up
14595	B4galt1	1.24289	0.00530388	0.00240223	0.210085	0.762997	0.0245156	0.7654	0.973082	0.0245156	Up
56375	B4galt4	1.26628	0.00446785	0	0	0	0	0	0	0	Up
56175	Bace2	1.40572	0.0351341	0	0	0	0	0	0	0	Up
12018	Bak1	1.47507	0.0392076	#N/A	#N/A	#N/A	#N/A	#N/A	#N/A	#N/A	Up
68010	Bambi	1.56196	0.0337223	2.29692e-12	0.0038779	2.66941e-06	0.996119	2.66941e-06	0.00388057	0.996119	Up
12021	Bard1	1.62823	0.0283912	#N/A	#N/A	#N/A	#N/A	#N/A	#N/A	#N/A	Up
70508	Bbx	1.29804	0.0397921	0.000151426	0.19474	0.457176	0.347932	0.457328	0.651916	0.347932	Up
225884	BC021614	1.32641	0.00181866	#N/A	#N/A	#N/A	#N/A	#N/A	#N/A	#N/A	Up
667597	BC023105	1.55995	0.00777539	#N/A	#N/A	#N/A	#N/A	#N/A	#N/A	#N/A	Up
212547	BC027231	1.20783	0.0119997	0.00748792	0.235335	0.755925	0.00125134	0.763413	0.991261	0.00125134	Up
229600	BC028528	1.60181	0.00262433	0.0239023	0.0730121	0.900254	0.00283188	0.924156	0.973266	0.00283188	Up
217216	BC030867	1.27881	0.0298571	3.54074e-05	0.778449	0.206437	0.0150792	0.206472	0.984885	0.0150792	Up
320099	BC106179	1.25816	0.0384123	#N/A	#N/A	#N/A	#N/A	#N/A	#N/A	#N/A	Up
192197	Bcas3	1.08952	0.0315442	0.012778	0.0702932	0.899759	0.0171696	0.912537	0.970052	0.0171696	Up
12036	Bcat2	1.5078	0.0269827	0	0	0	0	0	0	0	Up
12040	Bckdhb	1.31942	0.00586383	0.00279263	0.17201	0.791819	0.0333786	0.794612	0.963829	0.0333786	Up
66813	Bcl2l14	1.20054	0.0451753	0.000179768	0.731128	0.266025	0.00266677	0.266205	0.997153	0.00266677	Up
66821	Bcs1l	1.09041	0.020643	0	0	0	0	0	0	0	Up
69772	Bdh2	1.34459	0.00027117	#N/A	#N/A	#N/A	#N/A	#N/A	#N/A	#N/A	Up
67621	Bend5	1.08046	0.00072209	3.59716e-10	0.972041	0.00400674	0.0239522	0.00400675	0.976048	0.0239522	Up
19716	Bex1	1.32429	0.020264	4.53769e-06	0.908312	0.0830887	0.00859507	0.0830933	0.9914	0.00859507	Up
20893	Bhlhe40	1.36399	0.020258	0	0	0	0	0	0	0	Up
79362	Bhlhe41	1.32128	0.00544503	0	0	0	0	0	0	0	Up
83675	Bicc1	1.86847	0.0207822	0.0715652	0.00667158	0.831706	0.0900569	0.903272	0.838378	0.0900569	Up
12122	Bid	1.25472	0.017353	6.04061e-14	0.318531	0.00779763	0.673672	0.00779763	0.326328	0.673672	Up
11799	Birc5	1.52019	0.014125	5.07835e-23	2.09948e-05	2.22041e-09	0.999979	2.22041e-09	2.0997e-05	0.999979	Up
12144	Blm	1.25493	0.0439895	8.36953e-06	0.43099	0.232949	0.336053	0.232957	0.663939	0.336053	Up
17060	Blnk	1.36774	0.0104229	1.09826e-12	0.00359678	3.39693e-05	0.996369	3.39693e-05	0.00363075	0.996369	Up
233016	Blvrb	1.23348	0.0450368	4.88506e-27	0.000406283	4.9355e-10	0.999594	4.9355e-10	0.000406284	0.999594	Up
12153	Bmp1	1.87941	0.0454774	0	0	0	0	0	0	0	Up
171388	Bnipl	1.2032	0.0335509	0	0	0	0	0	0	0	Up
117606	Boc	1.47546	0.0474639	0.0566482	0.096865	0.155769	0.690717	0.212418	0.252634	0.690717	Up
77744	Bora	1.36446	0.0434731	0	0	0	0	0	0	0	Up
67382	Brd3	1.14506	0.0331333	0.000481729	0.634771	0.36273	0.00201744	0.363211	0.997501	0.00201744	Up
93871	Brwd1	1.25952	0.0341139	3.26709e-06	0.909059	0.0791414	0.0117962	0.0791446	0.9882	0.0117962	Up
74007	Btbd11	1.38236	0.0219831	0.000201028	0.367152	0.00174474	0.630903	0.00194577	0.368896	0.630903	Up
12226	Btg1	1.07275	0.0490746	0	0	0	0	0	0	0	Up
12235	Bub1	1.77445	0.0137011	1.0585e-25	8.53369e-09	3.66909e-13	1	3.66909e-13	8.53406e-09	1	Up
12236	Bub1b	1.6675	0.040412	3.23292e-22	9.35103e-05	1.38476e-08	0.999906	1.38476e-08	9.35242e-05	0.999906	Up
12260	C1qb	2.23464	0.015339	2.82968e-16	8.81973e-09	1.48985e-17	1	2.97867e-16	8.81973e-09	1	Up
56745	C1qtnf1	1.21226	0.0437977	#N/A	#N/A	#N/A	#N/A	#N/A	#N/A	#N/A	Up
72709	C1qtnf6	1.53537	0.0471373	#N/A	#N/A	#N/A	#N/A	#N/A	#N/A	#N/A	Up
12263	C2	1.51828	0.0395523	#N/A	#N/A	#N/A	#N/A	#N/A	#N/A	#N/A	Up
224171	C330027C09Rik	1.65745	0.036715	1.473e-20	0.0826792	8.98077e-06	0.917312	8.98077e-06	0.0826882	0.917312	Up
12268	C4b	1.37401	0.0247315	0	0	0	0	0	0	0	Up
12285	cac	1.47969	0.00757421	8.75524e-11	0.0937904	0.0215351	0.884674	0.0215351	0.115326	0.884674	Up
320508	Cachd1	1.33895	0.018111	0.00106155	0.0555043	0.0477633	0.895671	0.0488249	0.103268	0.895671	Up
12311	Calcr	1.08941	0.0381594	#N/A	#N/A	#N/A	#N/A	#N/A	#N/A	#N/A	Up
12321	Calu	1.42554	0.0380681	0.000437753	0.020619	0.20622	0.772724	0.206658	0.226839	0.772724	Up
215303	Camk1g	1.16517	0.0463946	0.000402412	0.376404	0.56473	0.0584641	0.565132	0.941133	0.0584641	Up
12326	Camk4	1.05506	0.0015573	0	0	0	0	0	0	0	Up
69697	Camsap3	1.21671	0.0483995	1.2536e-05	0.831909	0.148693	0.0193863	0.148705	0.980601	0.0193863	Up
12332	Capg	1.47059	0.0314788	1.12315e-06	0.0524547	0.0109883	0.936556	0.0109894	0.063443	0.936556	Up
12333	Capn1	1.33388	0.02973	0	0	0	0	0	0	0	Up
12337	Capn5	1.6284	0.0365645	0	0	0	0	0	0	0	Up
53872	Caprin1	1.07123	0.0223157	0.0011868	0.493365	0.503077	0.0023715	0.504264	0.996442	0.0023715	Up
12343	Capza2	1.15394	0.00324362	0.000234049	0.419467	0.505083	0.0752162	0.505317	0.92455	0.0752162	Up
12345	Capzb	1.10604	0.0207794	0.00168213	0.0723918	0.658671	0.267255	0.660353	0.731062	0.267255	Up
72605	Car10	1.20907	0.0113401	#N/A	#N/A	#N/A	#N/A	#N/A	#N/A	#N/A	Up
76459	Car12	1.52813	0.0127229	0.000596423	0.0475329	0.0463787	0.905492	0.0469751	0.0939116	0.905492	Up
56078	Car5b	1.53989	0.0415244	#N/A	#N/A	#N/A	#N/A	#N/A	#N/A	#N/A	Up
52502	Carhsp1	1.42274	0.0442017	5.38302e-08	0.876982	0.0341013	0.0889164	0.0341014	0.911084	0.0889164	Up
59035	Carm1	1.17686	0.0115752	3.79628e-05	0.5781	0.31304	0.108822	0.313078	0.89114	0.108822	Up
76464	Casc5	1.68002	0.0161274	1.79961e-06	0.0201437	0.0553552	0.924499	0.055357	0.0754989	0.924499	Up
140721	Caskin2	1.25226	0.0144737	0.00180364	0.0380473	0.532352	0.427797	0.534156	0.570399	0.427797	Up
12362	Casp1	1.45009	0.025279	#N/A	#N/A	#N/A	#N/A	#N/A	#N/A	#N/A	Up
12363	Casp4	1.45632	0.00834036	#N/A	#N/A	#N/A	#N/A	#N/A	#N/A	#N/A	Up
12369	Casp7	1.46028	0.0194119	1.43915e-08	0.0463289	0.00491866	0.948752	0.00491868	0.0512476	0.948752	Up
12370	Casp8	1.83991	0.00887798	2.63642e-07	0.199262	0.000124612	0.800613	0.000124876	0.199387	0.800613	Up
12380	Cast	1.4273	0.0438242	6.37127e-06	0.126853	0.004364	0.868777	0.00437037	0.131217	0.868777	Up
12419	Cbx5	1.4158	0.0215991	0.00234755	0.37018	0.624693	0.00277899	0.627041	0.994873	0.00277899	Up
66815	Ccdc109b	1.1977	0.0327577	#N/A	#N/A	#N/A	#N/A	#N/A	#N/A	#N/A	Up
408022	Ccdc111	1.24488	0.0242107	0	0	0	0	0	0	0	Up
108811	Ccdc122	1.48323	0.0423109	0.029748	0.0722191	0.14899	0.749043	0.178738	0.221209	0.749043	Up
232664	Ccdc136	1.07241	0.0478436	0	0	0	0	0	0	0	Up
78016	Ccdc150	1.22648	0.0377019	#N/A	#N/A	#N/A	#N/A	#N/A	#N/A	#N/A	Up
320226	Ccdc171	1.65343	0.00655979	0	0	0	0	0	0	0	Up
67501	Ccdc50	1.27811	0.0452785	1.63529e-05	0.277272	0.272332	0.450379	0.272348	0.549604	0.450379	Up
52570	Ccdc69	1.20165	0.0148933	0	0	0	0	0	0	0	Up
12425	Cckar	1.08351	0.0324332	#N/A	#N/A	#N/A	#N/A	#N/A	#N/A	#N/A	Up
12428	Ccna2	1.81036	0.031579	2.75616e-08	0.0342949	0.0147964	0.950909	0.0147965	0.0490914	0.950909	Up
12442	Ccnb2	1.52881	0.0303595	4.47538e-14	0.0257324	0.000471536	0.973796	0.000471536	0.0262039	0.973796	Up
12443	Ccnd1	1.53836	0.00703242	1.59762e-06	0.0218979	0.0342033	0.943897	0.0342049	0.0561012	0.943897	Up
12445	Ccnd3	1.24827	0.0123706	2.18107e-07	0.0288235	0.0206861	0.95049	0.0206863	0.0495097	0.95049	Up
12447	Ccne1	1.37464	0.0207941	5.40451e-07	0.0503841	0.0882806	0.861335	0.0882811	0.138665	0.861335	Up
67974	Ccny	1.19176	0.0272979	0	0	0	0	0	0	0	Up
12476	Cd151	1.32841	0.00787107	0.0828667	0.0316541	0.884901	0.000577745	0.967768	0.916556	0.000577745	Up
12479	Cd1d1	1.45913	0.0282345	6.48794e-09	0.0579411	0.00101943	0.94104	0.00101944	0.0589605	0.94104	Up
217305	Cd300ld	1.56422	0.0481777	0	0	0	0	0	0	0	Up
66205	Cd302	1.37461	0.0138259	0.00250677	0.189474	0.0184832	0.789536	0.02099	0.207958	0.789536	Up
12505	Cd44	1.73833	0.0372679	5.08422e-14	0.416612	0.00942491	0.573963	0.00942491	0.426037	0.573963	Up
12509	Cd59a	1.38415	0.0212336	0.0192063	0.0482935	0.914392	0.0181085	0.933598	0.962685	0.0181085	Up
12514	Cd68	2.15453	0.00523515	7.24115e-10	0.00417407	9.55778e-10	0.995826	1.67989e-09	0.00417407	0.995826	Up
12517	Cd72	1.35441	0.0130315	0	0	0	0	0	0	0	Up
12522	Cd83	1.36223	0.0471577	3.44913e-06	0.124693	0.00403246	0.871271	0.00403591	0.128725	0.871271	Up
84544	Cd96	1.14698	0.0413589	#N/A	#N/A	#N/A	#N/A	#N/A	#N/A	#N/A	Up
26364	Cd97	1.6524	0.022355	5.48836e-08	0.0677716	4.8315e-07	0.932228	5.38033e-07	0.0677721	0.932228	Up
12530	Cdc25a	1.50033	0.0418801	4.59181e-06	0.0467507	0.122263	0.830981	0.122268	0.169014	0.830981	Up
12532	Cdc25c	1.67222	0.0221717	0	0	0	0	0	0	0	Up
217232	Cdc27	1.2818	0.00345035	1.92061e-05	0.536081	0.276572	0.187327	0.276591	0.812654	0.187327	Up
104445	Cdc42ep1	1.65048	0.0327493	0	0	0	0	0	0	0	Up
108912	Cdca2	1.49765	0.0251246	8.34863e-06	0.0970911	0.00669565	0.896205	0.006704	0.103787	0.896205	Up
14793	Cdca3	1.56381	0.00881115	0.0256996	0.00973979	0.645927	0.318633	0.671627	0.655667	0.318633	Up
66953	Cdca7	1.34305	0.0233879	2.13586e-16	0.000113524	3.59467e-07	0.999886	3.59467e-07	0.000113883	0.999886	Up
217946	Cdca7l	1.41275	0.0297944	0.000153367	0.0860882	0.0141211	0.899637	0.0142745	0.100209	0.899637	Up
12534	Cdk1	1.92844	0.0111515	1.27884e-18	0.00226419	3.10732e-06	0.997733	3.10732e-06	0.0022673	0.997733	Up
237459	Cdk17	1.0921	0.0123206	9.43143e-06	0.656579	0.208853	0.134559	0.208862	0.865432	0.134559	Up
18557	Cdk18	1.42883	0.0103636	#N/A	#N/A	#N/A	#N/A	#N/A	#N/A	#N/A	Up
12566	Cdk2	1.63492	0.00587102	9.82419e-07	0.0630332	0.00855053	0.928415	0.00855151	0.0715837	0.928415	Up
214444	Cdk5rap2	1.31507	0.0444108	0.722446	0.000147929	0.276615	0.000790983	0.999061	0.276763	0.000790983	Up
12571	Cdk6	1.33379	0.021491	4.79644e-05	0.0866578	0.0104351	0.902859	0.0104831	0.0970929	0.902859	Up
12576	Cdkn1b	1.39435	0.0137859	0	0	0	0	0	0	0	Up
12580	Cdkn2c	1.37791	0.00699308	3.27763e-07	0.0265634	0.0238895	0.949547	0.0238899	0.0504529	0.949547	Up
67177	Cdt1	1.3809	0.0325807	2.56526e-10	0.100711	0.0377939	0.861495	0.0377939	0.138505	0.861495	Up
75796	Cdyl2	1.39821	0.0484906	2.98508e-09	0.123085	0.0545486	0.822367	0.0545486	0.177633	0.822367	Up
12613	Cel	1.84765	0.00529506	0.00173979	0.263545	0.000924081	0.733791	0.00266387	0.26447	0.733791	Up
12614	Celsr1	1.45631	0.0257848	1.02962e-08	0.0425091	0.0411768	0.916314	0.0411768	0.0836859	0.916314	Up
229841	Cenpe	1.85563	0.0251242	2.88711e-14	0.00534056	7.82379e-05	0.994581	7.82379e-05	0.0054188	0.994581	Up
26886	Cenph	1.40517	0.00619619	5.39834e-11	0.131292	0.0316189	0.837089	0.0316189	0.162911	0.837089	Up
102920	Cenpi	1.43748	0.0314409	0	0	0	0	0	0	0	Up
219103	Cenpj	1.3959	0.00333929	5.47129e-10	0.903307	0.009675	0.0870183	0.009675	0.912982	0.0870183	Up
60411	Cenpk	1.83232	0.0255071	3.96006e-05	0.16351	0.307764	0.528687	0.307803	0.471273	0.528687	Up
72155	Cenpn	1.56411	0.0139194	1.63905e-09	0.140826	0.0509099	0.808264	0.0509099	0.191736	0.808264	Up
52504	Cenpo	1.27486	0.00868065	0.000403836	0.311018	0.58941	0.099168	0.589814	0.900428	0.099168	Up
66336	Cenpp	1.48196	0.0169	4.35494e-05	0.0424562	0.0247032	0.932797	0.0247467	0.0671594	0.932797	Up
83815	Cenpq	1.3028	0.0424705	3.0594e-06	0.122274	0.155491	0.722233	0.155494	0.277764	0.722233	Up
76380	Cep112	1.27376	0.00735627	0.000284935	0.259741	0.554327	0.185647	0.554611	0.814068	0.185647	Up
225523	Cep120	1.29026	0.0182498	1.3477e-07	0.836263	0.0500558	0.113681	0.0500559	0.886319	0.113681	Up
74107	Cep55	1.62476	0.0148984	6.10493e-10	0.056817	0.0145823	0.928601	0.0145823	0.0713994	0.928601	Up
68121	Cep70	1.3731	0.00858372	3.3014e-08	0.972196	0.0143128	0.0134915	0.0143128	0.986508	0.0134915	Up
70012	Cep85	1.1383	0.0126851	0.00028644	0.210832	0.543762	0.245119	0.544049	0.754595	0.245119	Up
241447	Cers6	1.46996	0.0216971	0.000201192	0.242396	0.508851	0.248552	0.509052	0.751246	0.248552	Up
14962	Cfb	1.29373	0.00930872	#N/A	#N/A	#N/A	#N/A	#N/A	#N/A	#N/A	Up
23837	Cfdp1	1.13707	0.0453081	0.000179173	0.614227	0.369556	0.0160378	0.369735	0.983783	0.0160378	Up
12632	Cfl2	1.18385	0.0278917	8.33058e-05	0.789551	0.207084	0.0032821	0.207167	0.996635	0.0032821	Up
12633	Cflar	1.17728	0.0230846	0.000963164	0.202237	0.694392	0.102408	0.695355	0.896629	0.102408	Up
106143	Cggbp1	1.05277	0.010396	0.000539079	0.360534	0.592476	0.0464511	0.593015	0.95301	0.0464511	Up
68567	Cgref1	1.48435	0.0411757	0	0	0	0	0	0	0	Up
110749	Chaf1b	1.4768	0.0458981	5.70106e-05	0.0234605	0.137302	0.83918	0.137359	0.160762	0.83918	Up
216848	Chd3	1.34425	0.00386726	0.00012456	0.542673	0.403422	0.0537807	0.403547	0.946095	0.0537807	Up
107932	Chd4	1.10053	0.0269125	0.000176826	0.570696	0.402172	0.0269549	0.402349	0.972868	0.0269549	Up
67772	Chd8	1.07009	0.0119056	0.00192829	0.325689	0.664652	0.00773067	0.66658	0.990341	0.00773067	Up
12649	Chek1	1.71713	0.00995215	3.76041e-07	0.06339	0.00711521	0.929494	0.00711559	0.0705053	0.929494	Up
50883	Chek2	1.62302	0.00451839	0.0453529	0.0237138	0.343396	0.587537	0.388749	0.36711	0.587537	Up
104183	Chi3l4	7.80576	0.0210956	0.585765	0.000794166	0.38647	0.0269712	0.972235	0.387264	0.0269712	Up
81600	Chia	1.62106	0.0202245	#N/A	#N/A	#N/A	#N/A	#N/A	#N/A	#N/A	Up
12661	Chl1	1.54674	0.026313	0.000296036	0.160953	0.00786877	0.830882	0.0081648	0.168821	0.830882	Up
71367	Chst9	1.57451	0.00251223	0	0	0	0	0	0	0	Up
78923	Chsy3	1.08347	0.00056346	#N/A	#N/A	#N/A	#N/A	#N/A	#N/A	#N/A	Up
12265	Ciita	1.32389	0.0171946	#N/A	#N/A	#N/A	#N/A	#N/A	#N/A	#N/A	Up
21771	Cirh1a	1.06581	0.00246721	0.00238033	0.157023	0.785653	0.0549439	0.788033	0.942676	0.0549439	Up
80986	Ckap2	1.72819	0.00718915	6.2199e-05	0.049295	0.022396	0.928247	0.0224582	0.0716909	0.928247	Up
54124	Cks1b	1.19954	0.0392431	6.44549e-13	0.358877	0.0158433	0.62528	0.0158433	0.37472	0.62528	Up
12737	Cldn1	1.58729	0.00077954	#N/A	#N/A	#N/A	#N/A	#N/A	#N/A	#N/A	Up
93694	Clec2d	1.68924	0.0270181	0	0	0	0	0	0	0	Up
29876	Clic4	1.31323	0.0341834	0.000148571	0.556198	0.404646	0.0390072	0.404795	0.960844	0.0390072	Up
94040	Clmn	1.38209	0.00775051	1.99396e-06	0.60651	0.146964	0.246524	0.146966	0.753474	0.246524	Up
27278	Clnk	1.40977	0.00417021	#N/A	#N/A	#N/A	#N/A	#N/A	#N/A	#N/A	Up
12757	Clta	1.06043	0.0194138	0.000718446	0.409989	0.57139	0.0179028	0.572109	0.981379	0.0179028	Up
68119	Cmtm3	1.72131	0.0304423	#N/A	#N/A	#N/A	#N/A	#N/A	#N/A	#N/A	Up
76469	Cmya5	1.20431	0.0029416	#N/A	#N/A	#N/A	#N/A	#N/A	#N/A	#N/A	Up
70873	Cnbd2	1.24846	0.0489616	0	0	0	0	0	0	0	Up
245684	Cnksr2	1.33632	0.0321082	#N/A	#N/A	#N/A	#N/A	#N/A	#N/A	#N/A	Up
12798	Cnn2	1.54021	0.0136849	1.03841e-10	0.0183363	0.000272783	0.981391	0.000272783	0.0186091	0.981391	Up
71994	Cnn3	1.20986	0.0331748	6.11105e-06	0.800279	0.145911	0.0538048	0.145917	0.946189	0.0538048	Up
94219	Cnnm2	1.39824	0.00547036	#N/A	#N/A	#N/A	#N/A	#N/A	#N/A	#N/A	Up
234594	Cnot1	1.1657	0.0257064	0.000231697	0.406787	0.509403	0.0835785	0.509634	0.91619	0.0835785	Up
72068	Cnot2	1.11244	0.0171038	0.00081746	0.353113	0.619021	0.027049	0.619838	0.972134	0.027049	Up
18983	Cnot7	1.09895	0.0408105	0.00022177	0.524741	0.44313	0.0319076	0.443352	0.967871	0.0319076	Up
12799	Cnp	1.39341	0.00818412	2.32665e-14	0.438835	0.00754606	0.553619	0.00754606	0.446381	0.553619	Up
269637	Cnpy1	1.275	0.0265303	2.54721e-09	0.994679	0.00303916	0.00228194	0.00303916	0.997718	0.00228194	Up
72029	Cnpy3	1.13125	0.00618337	0.00163499	0.339448	0.64987	0.00904757	0.651505	0.989317	0.00904757	Up
66455	Cnpy4	1.18007	0.00051275	0.00450698	0.211244	0.777693	0.00655568	0.7822	0.988937	0.00655568	Up
338349	Cntln	1.11026	0.0014322	0.032546	0.0160547	0.87151	0.0798895	0.904056	0.887564	0.0798895	Up
12808	Cobl	1.1492	0.00087237	1.44825e-05	0.808188	0.1666	0.025198	0.166614	0.974788	0.025198	Up
12819	Col15a1	1.34606	0.0417713	0	0	0	0	0	0	0	Up
107581	Col16a1	1.41098	0.0415594	1.97055e-08	0.0342217	0.0324944	0.933284	0.0324945	0.0667162	0.933284	Up
12822	Col18a1	1.47959	0.0393626	0.000890849	0.0484431	0.052394	0.898272	0.0532848	0.100837	0.898272	Up
71355	Col24a1	1.90522	0.0272384	#N/A	#N/A	#N/A	#N/A	#N/A	#N/A	#N/A	Up
12830	Col4a5	1.07688	0.0027098	0.0123085	0.0203313	0.744421	0.222939	0.75673	0.764753	0.222939	Up
12835	Col6a3	2.06153	0.0365664	0.178198	0.0931639	0.00828286	0.720356	0.18648	0.101447	0.720356	Up
329941	Col8a2	1.39982	0.0151842	0	0	0	0	0	0	0	Up
12238	Commd3	1.3181	0.0253082	0.000181183	0.39189	0.492802	0.115127	0.492983	0.884692	0.115127	Up
56358	Copz2	1.5542	0.0193193	0	0	0	0	0	0	0	Up
53419	Corin	1.57407	0.0216635	0	0	0	0	0	0	0	Up
12721	Coro1a	1.4458	0.0359496	1.45584e-17	0.682326	0.000638487	0.317035	0.000638487	0.682965	0.317035	Up
12869	Cox8b	1.30638	0.0235444	0	0	0	0	0	0	0	Up
12870	Cp	1.76759	0.00723799	9.2549e-19	1.73798e-10	3.93904e-20	1	9.6488e-19	1.73798e-10	1	Up
12874	Cpd	1.46994	0.0235982	0.0193685	0.0291005	0.888434	0.063097	0.907802	0.917535	0.063097	Up
266692	Cpne1	1.14865	0.0239923	0.00012156	0.459712	0.437943	0.102224	0.438064	0.897654	0.102224	Up
70568	Cpne3	1.27848	0.0248602	4.14422e-06	0.0850688	0.149302	0.765625	0.149306	0.234371	0.765625	Up
66871	Cpne8	1.42715	0.0498266	0.0106872	0.161863	0.0470921	0.780358	0.0577793	0.208955	0.780358	Up
54381	Cpq	1.3529	0.0323285	0	0	0	0	0	0	0	Up
432508	Cpsf6	1.10738	0.00510893	0.116589	0.0377966	0.845546	6.8786e-05	0.962135	0.883342	6.8786e-05	Up
12894	Cpt1a	1.36463	0.00390688	2.6557e-07	0.0657699	0.00623289	0.927997	0.00623315	0.0720028	0.927997	Up
78284	Creb3l4	1.74729	0.00181281	0	0	0	0	0	0	0	Up
12925	Crip1	1.60725	0.0107202	9.44961e-07	0.241582	0.137039	0.621378	0.13704	0.378621	0.621378	Up
74114	Crot	1.35772	0.00868266	1.99815e-05	0.0272503	0.122654	0.850076	0.122674	0.149904	0.850076	Up
56693	Crtap	1.63601	0.0416835	0.00306255	0.161202	0.0244726	0.811263	0.0275351	0.185674	0.811263	Up
12955	Cryab	1.49789	0.00884589	1.05969e-07	0.118799	0.00114803	0.880052	0.00114814	0.119947	0.880052	Up
12970	Crygs	1.04365	0.0377497	#N/A	#N/A	#N/A	#N/A	#N/A	#N/A	#N/A	Up
68631	Cryl1	1.15232	0.00666832	0.000882591	0.0190958	0.218031	0.761991	0.218913	0.237127	0.761991	Up
12972	Cryz	1.26159	0.00587014	0	0	0	0	0	0	0	Up
234356	Csgalnact1	1.22547	0.0258109	0	0	0	0	0	0	0	Up
13008	Csrp2	1.57722	0.00780213	3.80447e-09	0.129494	0.0563911	0.814115	0.0563911	0.185885	0.814115	Up
13010	Cst3	1.33062	0.0310572	5.07151e-06	0.0307793	0.101153	0.868063	0.101158	0.131932	0.868063	Up
228756	Cstl1	1.05555	0.0393751	#N/A	#N/A	#N/A	#N/A	#N/A	#N/A	#N/A	Up
13017	Ctbp2	1.27178	0.00629547	0.00455085	0.0386188	0.703774	0.253057	0.708324	0.742392	0.253057	Up
52468	Ctdsp2	1.16383	0.0381196	5.94341e-06	0.955537	0.0440903	0.000366405	0.0440962	0.999628	0.000366405	Up
54366	Ctnnal1	1.40911	2.3843e-05	0.00701053	0.037239	0.146206	0.809545	0.153216	0.183445	0.809545	Up
13033	Ctsd	1.28827	0.0149241	0.000347639	0.0198217	0.16941	0.810421	0.169757	0.189232	0.810421	Up
13036	Ctsh	1.63619	0.0184148	7.54663e-11	0.0115445	3.41996e-07	0.988455	3.42072e-07	0.0115448	0.988455	Up
13038	Ctsk	1.37421	0.0192699	1.19822e-06	0.0424587	0.0930707	0.864469	0.0930719	0.135529	0.864469	Up
13039	Ctsl	1.33119	5.66088e-05	0.000188452	0.0222233	0.0875896	0.889999	0.0877781	0.109813	0.889999	Up
13041	Ctsw	1.14102	0.0316104	#N/A	#N/A	#N/A	#N/A	#N/A	#N/A	#N/A	Up
64138	Ctsz	1.64078	0.0343839	1.40671e-08	0.0798126	0.0622131	0.857974	0.0622132	0.142026	0.857974	Up
103841	Cuedc1	1.21906	0.0100169	0.00121699	0.212389	0.716888	0.0695058	0.718105	0.929277	0.0695058	Up
72584	Cul4b	1.19059	0.0342705	8.89871e-05	0.475617	0.407586	0.116708	0.407675	0.883203	0.116708	Up
13047	Cux1	1.08846	0.0306068	0.00097634	0.192516	0.695382	0.111126	0.696358	0.887897	0.111126	Up
67285	Cwc27	1.20142	0.0400163	0.00263122	0.428092	0.568325	0.000952049	0.570956	0.996417	0.000952049	Up
13051	Cx3cr1	1.24874	0.00679304	0.00095901	0.164694	0.68605	0.148298	0.687009	0.850743	0.148298	Up
12767	Cxcr4	1.18585	0.00147733	0.00013571	0.021367	0.152682	0.825815	0.152818	0.174049	0.825815	Up
12767	Cxcr4	1.46894	0.00421311	2.91827e-17	0.97506	0.000286346	0.0246535	0.000286346	0.975346	0.0246535	Up
67393	Cxxc5	1.30575	0.0358827	7.61618e-08	0.569716	0.0693349	0.360949	0.069335	0.639051	0.360949	Up
109672	Cyb5	1.14782	0.0243639	7.33388e-05	0.705959	0.276505	0.0174632	0.276578	0.982464	0.0174632	Up
109754	Cyb5r3	1.24134	0.0363212	0.00189766	0.113399	0.746047	0.138656	0.747944	0.859446	0.138656	Up
13057	Cyba	1.53373	0.0103714	9.19338e-32	2.87568e-12	2.86395e-18	1	2.86395e-18	2.87568e-12	1	Up
73649	Cybrd1	1.81932	0.0144304	0	0	0	0	0	0	0	Up
20430	Cyfip1	1.46126	0.0107793	0.0212111	0.1235	0.0844927	0.770797	0.105704	0.207992	0.770797	Up
13107	Cyp2f2	1.06201	0.00440122	3.40371e-05	0.0652092	0.0139705	0.920786	0.0140046	0.0791798	0.920786	Up
56050	Cyp39a1	1.26175	0.00275394	0	0	0	0	0	0	0	Up
277753	Cyp4a12a	1.3981	0.00190332	#N/A	#N/A	#N/A	#N/A	#N/A	#N/A	#N/A	Up
13118	Cyp4a12b	1.38481	0.00301965	#N/A	#N/A	#N/A	#N/A	#N/A	#N/A	#N/A	Up
70101	Cyp4f16	1.48306	0.0262174	0.0021762	0.037176	0.558656	0.401992	0.560832	0.595832	0.401992	Up
13123	Cyp7b1	1.38854	0.014774	0	0	0	0	0	0	0	Up
28109	D10Wsu102e	1.21583	0.0141091	1.10342e-06	0.167859	0.135311	0.696829	0.135312	0.30317	0.696829	Up
28088	D10Wsu52e	1.06507	0.0295242	0.00195709	0.169034	0.0183667	0.810642	0.0203238	0.187401	0.810642	Up
	D11Bhm50	1.55036	0.00816678	0	0	0	0	0	0	0	Up
211135	D130040H23Rik	1.68684	0.0118237	#N/A	#N/A	#N/A	#N/A	#N/A	#N/A	#N/A	Up
67102	D16Ertd472e	1.68415	0.00270145	0.000269977	0.0201762	0.122322	0.857232	0.122592	0.142498	0.857232	Up
110956	D17H6S56E-5	1.94882	0.00068434	4.41418e-10	0.028766	8.77177e-05	0.971146	8.77182e-05	0.0288538	0.971146	Up
102871	D330045A20Rik	1.25787	0.0335346	#N/A	#N/A	#N/A	#N/A	#N/A	#N/A	#N/A	Up
242484	D630039A03Rik	1.23059	0.0178321	0	0	0	0	0	0	0	Up
77996	D730039F16Rik	1.17757	0.0470336	#N/A	#N/A	#N/A	#N/A	#N/A	#N/A	#N/A	Up
319911	D830024N08Rik	1.13861	0.00677662	#N/A	#N/A	#N/A	#N/A	#N/A	#N/A	#N/A	Up
229473	D930015E06Rik	1.57425	0.00722388	0.000235194	0.393397	0.515535	0.0908336	0.51577	0.908931	0.0908336	Up
97775	D930048N14Rik	1.15185	0.0174126	0.00269728	0.0240019	0.478754	0.494546	0.481452	0.502756	0.494546	Up
13134	Dach1	1.35258	0.00692222	0	0	0	0	0	0	0	Up
27214	Dbf4	1.6057	0.0198801	1.37271e-11	0.230821	0.0267233	0.742455	0.0267233	0.257545	0.742455	Up
75763	Dcaf17	1.1579	0.00046495	0.000247606	0.57932	0.405559	0.0148734	0.405806	0.984879	0.0148734	Up
13175	Dclk1	1.19033	0.00051925	1.56888e-06	0.93914	0.0532448	0.00761359	0.0532463	0.992385	0.00761359	Up
13179	Dcn	1.33546	0.0195084	1.87058e-05	0.119009	1.65377e-05	0.880955	3.52435e-05	0.119026	0.880955	Up
75766	Dcstamp	1.40047	0.0231491	0	0	0	0	0	0	0	Up
320685	Dctd	1.56675	0.0284903	0	0	0	0	0	0	0	Up
59288	Dctn5	1.06838	0.0306395	0.000908206	0.406336	0.580437	0.0123196	0.581345	0.986772	0.0123196	Up
320209	Ddx11	1.30141	0.00878803	#N/A	#N/A	#N/A	#N/A	#N/A	#N/A	#N/A	Up
236790	Ddx26b	1.22868	0.0442317	0.000205722	0.0871536	0.393479	0.519162	0.393685	0.480633	0.519162	Up
67460	Decr1	1.35664	0.00335929	0.000198335	0.300337	0.00260294	0.696862	0.00280128	0.30294	0.696862	Up
23853	Def6	1.14475	0.0452747	0	0	0	0	0	0	0	Up
70059	Degs2	1.27194	0.00072655	#N/A	#N/A	#N/A	#N/A	#N/A	#N/A	#N/A	Up
110052	Dek	1.39553	0.00431051	1.23601e-08	0.038909	0.0370532	0.924038	0.0370532	0.0759622	0.924038	Up
329260	Dennd1b	1.30409	0.0114493	#N/A	#N/A	#N/A	#N/A	#N/A	#N/A	#N/A	Up
329727	Dennd2c	1.1669	0.0419575	0	0	0	0	0	0	0	Up
277854	Depdc5	1.05209	0.0471728	0	0	0	0	0	0	0	Up
28075	Desi1	1.31106	0.00080194	0.00967398	0.211945	0.777426	0.000955733	0.7871	0.98937	0.000955733	Up
13139	Dgka	1.28141	0.0176497	4.8241e-05	0.567346	0.332596	0.10001	0.332644	0.899941	0.10001	Up
104418	Dgkz	1.44293	0.0370025	3.31612e-11	0.113854	0.0213388	0.864807	0.0213388	0.135193	0.864807	Up
71755	Dhdh	1.25149	0.0203382	#N/A	#N/A	#N/A	#N/A	#N/A	#N/A	#N/A	Up
13361	Dhfr	1.41768	0.0197734	0.000219334	0.493163	0.462875	0.0437427	0.463095	0.956038	0.0437427	Up
13363	Dhh	1.21771	0.0413862	#N/A	#N/A	#N/A	#N/A	#N/A	#N/A	#N/A	Up
28200	Dhrs4	1.28959	0.0339766	5.03472e-05	0.0207987	0.114532	0.864619	0.114582	0.13533	0.864619	Up
23856	Dido1	1.06718	0.0380901	0.00221223	0.0847177	0.730937	0.182134	0.733149	0.815654	0.182134	Up
50781	Dkk3	1.45865	0.0302946	0	0	0	0	0	0	0	Up
50768	Dlc1	1.53811	0.0180592	#N/A	#N/A	#N/A	#N/A	#N/A	#N/A	#N/A	Up
71228	Dlg5	1.11349	0.0356322	0.0416735	0.0249645	0.918976	0.0143857	0.96065	0.943941	0.0143857	Up
13400	Dmpk	1.37066	0.0308991	0.00206449	0.302468	0.686324	0.0091431	0.688389	0.988792	0.0091431	Up
327762	Dna2	1.23345	0.01296	0.00215796	0.0343171	0.106218	0.857307	0.108376	0.140535	0.857307	Up
13417	Dnahc8	1.31276	0.028432	0.00020667	0.58707	0.394789	0.0179341	0.394995	0.981859	0.0179341	Up
13418	Dnajc1	1.42818	0.011248	0.0261758	0.00977658	0.664391	0.299657	0.690567	0.674167	0.299657	Up
72778	Dnajc22	1.05244	0.0212751	#N/A	#N/A	#N/A	#N/A	#N/A	#N/A	#N/A	Up
100037258	Dnajc3	1.21542	0.00415581	0.0164983	0.0339049	0.887963	0.0616339	0.904461	0.921868	0.0616339	Up
13423	Dnase2a	1.56996	0.0171553	0	0	0	0	0	0	0	Up
13436	Dnmt3b	1.27803	0.0219325	0	0	0	0	0	0	0	Up
105445	Dock9	1.17132	0.0119123	0	0	0	0	0	0	0	Up
13479	Dpep1	1.28543	0.00822359	#N/A	#N/A	#N/A	#N/A	#N/A	#N/A	#N/A	Up
69740	Dph5	1.10838	0.00240637	0.00258216	0.324079	0.669116	0.00422331	0.671698	0.993195	0.00422331	Up
244745	Dpy19l1	1.29921	0.0409231	0.000229037	0.375164	0.518909	0.105698	0.519138	0.894073	0.105698	Up
233115	Dpy19l3	1.29468	0.0413594	0.0116194	0.155578	0.830988	0.00181435	0.842607	0.986566	0.00181435	Up
99586	Dpyd	1.37508	0.0131263	0	0	0	0	0	0	0	Up
71712	Dram1	1.35406	0.00283402	1.0668e-14	0.000793733	6.12614e-06	0.9992	6.12614e-06	0.000799859	0.9992	Up
72107	Dscc1	1.2324	0.00156365	1.58083e-09	0.0639193	0.0400912	0.89599	0.0400912	0.10401	0.89599	Up
212898	Dse	1.67479	0.0409276	#N/A	#N/A	#N/A	#N/A	#N/A	#N/A	#N/A	Up
66934	Dsn1	1.42293	0.0174197	4.03403e-05	0.161814	0.308409	0.529737	0.308449	0.470223	0.529737	Up
71916	Dus4l	1.19425	0.00378379	0	0	0	0	0	0	0	Up
319520	Dusp4	1.45812	0.0161564	4.52292e-15	0.903434	0.00174222	0.0948238	0.00174222	0.905176	0.0948238	Up
67603	Dusp6	1.27022	0.0355569	3.1151e-08	0.0697522	0.00240002	0.927848	0.00240005	0.0721522	0.927848	Up
235584	Dusp7	1.50141	0.031211	0	0	0	0	0	0	0	Up
110350	Dync2h1	1.52416	0.0110455	0.279058	0.00176926	0.703913	0.0152598	0.982971	0.705683	0.0152598	Up
66573	Dzip1	1.38129	0.0305096	#N/A	#N/A	#N/A	#N/A	#N/A	#N/A	#N/A	Up
319859	E030011O05Rik	1.14241	0.0187581	0	0	0	0	0	0	0	Up
107522	Ece2	1.26233	0.0391937	0.000579627	0.0402657	0.383755	0.5754	0.384335	0.424021	0.5754	Up
13605	Ect2	1.66879	0.0359032	8.54563e-10	0.0633833	0.0296693	0.906947	0.0296693	0.0930525	0.906947	Up
13607	Eda	1.24786	0.0391043	#N/A	#N/A	#N/A	#N/A	#N/A	#N/A	#N/A	Up
192193	Edem1	1.18388	0.0102666	4.31604e-05	0.615763	0.307179	0.0770153	0.307222	0.922942	0.0770153	Up
13612	Edil3	1.77716	0.0441941	0	0	0	0	0	0	0	Up
13616	Edn3	1.09991	0.02255	#N/A	#N/A	#N/A	#N/A	#N/A	#N/A	#N/A	Up
216238	Eea1	1.22499	0.0230696	0.000529566	0.535981	0.456631	0.00685858	0.45716	0.992612	0.00685858	Up
216616	Efemp1	1.52492	0.0303455	2.13479e-09	0.0479595	3.84805e-05	0.952002	3.84827e-05	0.047998	0.952002	Up
13636	Efna1	1.54194	0.00132369	0	0	0	0	0	0	0	Up
76740	Efr3a	1.21318	0.011372	0.0317717	0.00875741	0.653563	0.305908	0.685334	0.66232	0.305908	Up
13644	Efs	1.33155	0.0321338	0.000225134	0.297248	0.528549	0.173978	0.528774	0.825797	0.173978	Up
101592	Eftud1	1.13679	0.0321198	0.00110045	0.122767	0.675937	0.200195	0.677038	0.798704	0.200195	Up
54156	Egfl6	1.29093	0.0364142	0	0	0	0	0	0	0	Up
13649	Egfr	1.3366	0.020071	0.14827	0.15414	0.012554	0.685036	0.160824	0.166694	0.685036	Up
112407	Egln3	1.8889	0.0108916	0.0434071	0.0317675	0.91871	0.00611555	0.962117	0.950477	0.00611555	Up
57440	Ehd3	1.61084	0.00439106	#N/A	#N/A	#N/A	#N/A	#N/A	#N/A	#N/A	Up
74147	Ehhadh	1.28762	0.0335643	#N/A	#N/A	#N/A	#N/A	#N/A	#N/A	#N/A	Up
66341	Eid3	1.41041	0.0229847	#N/A	#N/A	#N/A	#N/A	#N/A	#N/A	#N/A	Up
27103	Eif2ak4	1.46686	0.0216545	0	0	0	0	0	0	0	Up
13665	Eif2s1	1.09641	0.0243231	0.0078323	0.110162	0.867166	0.0148402	0.874998	0.977327	0.0148402	Up
26908	Eif2s3y	1.11487	0.0070774	0.00388413	0.124371	0.828246	0.0434986	0.83213	0.952617	0.0434986	Up
26987	Eif4e2	1.05066	0.036607	0.0271768	0.104323	0.867913	0.000586972	0.89509	0.972236	0.000586972	Up
13685	Eif4ebp1	1.27514	0.0330673	3.93688e-06	0.778296	0.139133	0.0825667	0.139137	0.917429	0.0825667	Up
208643	Eif4g1	1.19284	0.0300912	0.00205042	0.250327	0.728916	0.018706	0.730967	0.979244	0.018706	Up
13711	Elf5	1.35113	0.0452615	0.000920735	0.0969091	0.0237176	0.878453	0.0246383	0.120627	0.878453	Up
140580	Elmo1	1.70514	0.0101554	4.37969e-05	0.238576	0.343767	0.417613	0.34381	0.582343	0.417613	Up
54325	Elovl1	1.48061	0.0474033	0.101378	0.00426723	0.716282	0.178073	0.81766	0.720549	0.178073	Up
54326	Elovl2	1.34455	0.00076298	1.16853e-07	0.520133	0.079878	0.399989	0.0798781	0.600011	0.399989	Up
68801	Elovl5	1.52705	0.0479725	8.80206e-07	0.0351151	0.0172751	0.947609	0.017276	0.0523902	0.947609	Up
170439	Elovl6	1.55582	0.00263046	0.0786378	0.177747	0.106904	0.636711	0.185542	0.284651	0.636711	Up
13723	Emb	1.1276	0.023791	0.0383936	0.0200142	0.908513	0.0330795	0.946906	0.928527	0.0330795	Up
268465	Eme1	1.28173	0.00722662	0.000159168	0.043052	0.270867	0.685922	0.271026	0.313919	0.685922	Up
78798	Eml4	1.18391	0.0420526	0.000184969	0.0314045	0.236465	0.731945	0.23665	0.26787	0.731945	Up
13730	Emp1	1.70966	0.0450604	0	0	0	0	0	0	0	Up
13731	Emp2	1.41804	0.0314011	0	0	0	0	0	0	0	Up
13803	Enc1	1.45813	0.0115088	2.59389e-09	0.996809	0.00230375	0.000887405	0.00230375	0.999113	0.000887405	Up
224794	Enpp4	1.17307	0.0141319	4.12936e-05	0.0528595	0.208753	0.738346	0.208795	0.261613	0.738346	Up
83965	Enpp5	1.19996	0.00690383	0.129294	0.0142652	0.85518	0.00126021	0.984475	0.869445	0.00126021	Up
320981	Enpp6	1.51772	0.0340401	#N/A	#N/A	#N/A	#N/A	#N/A	#N/A	#N/A	Up
215446	Entpd3	1.83008	0.0265196	3.30473e-05	0.209884	0.0025674	0.787515	0.00260045	0.212452	0.787515	Up
75560	Ep400	1.24113	0.0246687	0.00133702	0.323123	0.659193	0.0163463	0.66053	0.982317	0.0163463	Up
13819	Epas1	1.32544	0.0137323	3.33091e-07	0.116488	0.00240253	0.881109	0.00240286	0.118891	0.881109	Up
13822	Epb4.1l2	1.10742	0.0485855	0.00472216	0.0541688	0.779654	0.161455	0.784376	0.833823	0.161455	Up
13824	Epb4.1l4a	1.43082	0.0335058	3.0844e-06	0.186969	0.17073	0.642298	0.170733	0.357699	0.642298	Up
226352	Epb4.1l5	1.19606	0.0170019	0.00789234	0.153972	0.833003	0.00513212	0.840896	0.986976	0.00513212	Up
13838	Epha4	1.45288	0.0309611	0	0	0	0	0	0	0	Up
13845	Ephb3	1.35584	0.00732109	0	0	0	0	0	0	0	Up
13846	Ephb4	1.35549	0.00275309	0	0	0	0	0	0	0	Up
13848	Ephb6	1.27022	0.0296714	#N/A	#N/A	#N/A	#N/A	#N/A	#N/A	#N/A	Up
13849	Ephx1	1.36094	0.0101425	0.0291277	0.130546	0.0935059	0.74682	0.122634	0.224052	0.74682	Up
13850	Ephx2	1.30436	0.00020438	#N/A	#N/A	#N/A	#N/A	#N/A	#N/A	#N/A	Up
71889	Epn3	1.32141	0.041176	#N/A	#N/A	#N/A	#N/A	#N/A	#N/A	#N/A	Up
13858	Eps15	1.05749	0.036611	0.00227729	0.201874	0.765442	0.0304073	0.767719	0.967315	0.0304073	Up
108670	Epsti1	1.34889	0.00726665	9.56757e-07	0.258567	4.69223e-05	0.741385	4.7879e-05	0.258614	0.741385	Up
13516	Epyc	1.43345	0.0296662	0	0	0	0	0	0	0	Up
13867	Erbb3	1.3275	0.0275112	0.000151005	0.0829274	0.0147465	0.902175	0.0148975	0.0976739	0.902175	Up
67458	Ergic1	1.21798	0.0301903	0	0	0	0	0	0	0	Up
71151	Eri2	1.43314	0.0318419	2.9865e-05	0.321872	0.323482	0.354616	0.323512	0.645354	0.354616	Up
226090	Ermp1	1.16955	0.027834	0.0792786	0.00611732	0.830478	0.0841263	0.909756	0.836595	0.0841263	Up
74155	Errfi1	1.15174	0.00728036	0.00968459	0.0509622	0.871795	0.0675583	0.88148	0.922757	0.0675583	Up
71988	Esco2	1.70674	0.0248539	0.472236	0.0459281	0.248881	0.232955	0.721117	0.294809	0.232955	Up
105988	Espl1	1.27788	0.0424377	3.5587e-09	0.0398625	0.00460335	0.955534	0.00460335	0.0444658	0.955534	Up
13982	Esr1	1.18467	0.0253472	#N/A	#N/A	#N/A	#N/A	#N/A	#N/A	#N/A	Up
26381	Esrrg	1.28654	0.0306456	6.77905e-06	0.0411913	0.018384	0.940418	0.0183907	0.0595753	0.940418	Up
23943	Esyt1	1.29468	0.0421068	1.22787e-07	0.938026	0.0305773	0.0313967	0.0305774	0.968603	0.0313967	Up
52635	Esyt2	1.25232	0.0303702	0.359841	0.00481895	0.63525	9.02192e-05	0.995091	0.640069	9.02192e-05	Up
225363	Etf1	1.15976	0.0248089	0.00179131	0.204502	0.749931	0.0437762	0.751722	0.954432	0.0437762	Up
23871	Ets1	1.66907	0.0424832	0.00464258	0.0855194	0.000521442	0.909317	0.00516402	0.0860409	0.909317	Up
14011	Etv6	1.29623	0.0180431	4.87578e-05	0.16369	0.325128	0.511133	0.325177	0.488818	0.511133	Up
26909	Exo1	1.7015	0.00748913	0.00166834	0.427637	0.00340874	0.567285	0.00507709	0.431046	0.567285	Up
74190	Exoc3l4	1.26446	0.008152	#N/A	#N/A	#N/A	#N/A	#N/A	#N/A	#N/A	Up
105504	Exoc5	1.10591	0.0467073	0.000181851	0.604616	0.377568	0.0176334	0.37775	0.982185	0.0176334	Up
14042	Ext1	1.3242	0.0463671	0.0084186	0.106212	0.871368	0.0140017	0.879787	0.97758	0.0140017	Up
58193	Extl2	1.20544	0.0438615	0.00339019	0.0294567	0.579258	0.387895	0.582648	0.608715	0.387895	Up
14048	Eya1	1.44627	0.00162228	2.01089e-07	0.0627525	0.00626493	0.930982	0.00626513	0.0690174	0.930982	Up
14049	Eya2	1.79253	0.0308084	4.4416e-12	0.0873166	0.00531105	0.907372	0.00531105	0.0926277	0.907372	Up
14051	Eya4	1.59285	0.00368721	2.0169e-09	0.0393559	0.00626962	0.954374	0.00626962	0.0456255	0.954374	Up
14056	Ezh2	1.31381	0.0486398	2.48113e-09	0.241276	0.0518858	0.706839	0.0518858	0.293161	0.706839	Up
22350	Ezr	1.45091	0.020626	#N/A	#N/A	#N/A	#N/A	#N/A	#N/A	#N/A	Up
14062	F2r	1.30407	0.00548778	3.03166e-09	0.0530164	0.0378662	0.909117	0.0378662	0.0908826	0.909117	Up
14077	Fabp3	1.6498	0.0467728	0	0	0	0	0	0	0	Up
60527	Fads3	1.46118	0.00750586	#N/A	#N/A	#N/A	#N/A	#N/A	#N/A	#N/A	Up
14085	Fah	1.49619	0.0182248	5.55157e-05	0.533573	0.353567	0.112805	0.353622	0.887139	0.112805	Up
268709	Fam107a	1.60118	0.0239438	3.44706e-05	0.0502828	0.195189	0.754494	0.195224	0.245472	0.754494	Up
73847	Fam110a	1.20781	0.0263054	2.58168e-08	0.286181	0.0710835	0.642736	0.0710835	0.357264	0.642736	Up
68303	Fam114a1	1.55638	0.0081078	0.000227955	0.0292192	0.0619544	0.908598	0.0621824	0.0911736	0.908598	Up
232748	Fam115c	1.39889	0.00145204	#N/A	#N/A	#N/A	#N/A	#N/A	#N/A	#N/A	Up
215512	Fam117a	1.1754	0.0366708	1.04809e-12	0.138506	0.00669533	0.854799	0.00669533	0.145201	0.854799	Up
78755	Fam122b	1.1084	0.0423342	4.36368e-05	0.167382	0.317619	0.514955	0.317663	0.485001	0.514955	Up
84652	Fam126a	1.33337	0.0483325	6.41194e-06	0.0218293	0.0809138	0.89725	0.0809203	0.102743	0.89725	Up
63913	Fam129a	1.46819	0.00512837	1.20648e-06	0.0207174	0.0534113	0.92587	0.0534125	0.0741286	0.92587	Up
214469	Fam168b	1.2721	0.00595828	7.02463e-06	0.498909	0.217996	0.283088	0.218003	0.716905	0.283088	Up
100038347	Fam174b	1.33194	0.0311222	0.732653	0.000166599	0.266719	0.000461851	0.999372	0.266885	0.000461851	Up
58238	Fam181b	1.26416	0.0450351	6.68953e-05	0.605701	0.336257	0.0579753	0.336323	0.941958	0.0579753	Up
208659	Fam20a	1.4922	0.0403639	0	0	0	0	0	0	0	Up
68176	Fam212a	1.70206	0.0433579	4.15363e-06	0.601409	0.178682	0.219905	0.178686	0.780091	0.219905	Up
235493	Fam214a	1.18898	0.0381952	0.00220428	0.212733	0.757483	0.0275802	0.759687	0.970215	0.0275802	Up
74855	Fam228a	1.09502	0.0352918	#N/A	#N/A	#N/A	#N/A	#N/A	#N/A	#N/A	Up
207921	Fam228b	1.33962	0.00666761	#N/A	#N/A	#N/A	#N/A	#N/A	#N/A	#N/A	Up
75007	Fam63a	1.29415	0.0160786	0.00162018	0.211782	0.74001	0.0465881	0.74163	0.951792	0.0465881	Up
14104	Fasn	1.42761	0.0305549	2.30196e-15	0.583233	0.00398393	0.412783	0.00398393	0.587217	0.412783	Up
270120	Fat3	1.25622	0.00751196	0	0	0	0	0	0	0	Up
70370	Fbln7	1.36361	0.00313581	#N/A	#N/A	#N/A	#N/A	#N/A	#N/A	#N/A	Up
14119	Fbn2	1.51273	0.0419042	0	0	0	0	0	0	0	Up
213311	Fbxl21	1.25586	0.0357724	#N/A	#N/A	#N/A	#N/A	#N/A	#N/A	#N/A	Up
448987	Fbxl7	1.58337	0.0363948	0	0	0	0	0	0	0	Up
50788	Fbxl8	1.11564	0.00288787	#N/A	#N/A	#N/A	#N/A	#N/A	#N/A	#N/A	Up
67731	Fbxo32	1.12458	0.0488252	2.7202e-07	0.568888	0.0923962	0.338715	0.0923964	0.661284	0.338715	Up
319701	Fbxo48	1.39005	0.0106046	#N/A	#N/A	#N/A	#N/A	#N/A	#N/A	#N/A	Up
67141	Fbxo5	1.31818	0.030785	2.67401e-14	0.0211617	0.000344433	0.978494	0.000344433	0.0215061	0.978494	Up
50754	Fbxw7	1.19312	0.0493046	0.0203678	0.0567757	0.913125	0.00973106	0.933493	0.969901	0.00973106	Up
14129	Fcgr1	1.25414	0.0107657	0.000209424	0.106109	7.59485e-05	0.893606	0.000285373	0.106185	0.893606	Up
218952	Fermt2	1.4702	0.0276831	0.000747722	0.0834104	0.0258722	0.88997	0.0266199	0.109283	0.88997	Up
225020	Fez2	1.28905	0.0300291	0.00443046	0.0527621	0.764222	0.178586	0.768652	0.816984	0.178586	Up
107221	Ffar4	1.14687	0.0193653	0	0	0	0	0	0	0	Up
30938	Fgd3	1.11907	0.0165924	0	0	0	0	0	0	0	Up
14164	Fgf1	1.46963	0.0497221	0.049588	0.0511989	0.22598	0.673233	0.275568	0.277179	0.673233	Up
14170	Fgf15	1.41426	0.0163585	0	0	0	0	0	0	0	Up
14183	Fgfr2	1.70999	0.018228	0.000607333	0.411817	0.00242291	0.585153	0.00303024	0.41424	0.585153	Up
14184	Fgfr3	1.43612	0.0303265	0.000263554	0.0278862	0.241866	0.729985	0.242129	0.269752	0.729985	Up
14190	Fgl2	1.73932	0.00656522	1.74344e-24	1.71044e-09	1.02922e-16	1	1.02922e-16	1.71044e-09	1	Up
14200	Fhl2	1.54038	0.00497334	0	0	0	0	0	0	0	Up
14202	Fhl4	1.27183	0.0434391	#N/A	#N/A	#N/A	#N/A	#N/A	#N/A	#N/A	Up
234686	Fhod1	1.22986	0.0237864	#N/A	#N/A	#N/A	#N/A	#N/A	#N/A	#N/A	Up
58249	Fibp	1.24071	0.0115818	0.0042148	0.256561	0.735534	0.00369009	0.739749	0.992095	0.00369009	Up
14205	Figf	1.41358	0.0193161	#N/A	#N/A	#N/A	#N/A	#N/A	#N/A	#N/A	Up
66120	Fkbp11	1.29742	0.0322195	#N/A	#N/A	#N/A	#N/A	#N/A	#N/A	#N/A	Up
14226	Fkbp1b	1.23619	0.00094652	0	0	0	0	0	0	0	Up
30795	Fkbp3	1.20065	0.0229927	0.000344077	0.6603	0.336723	0.00263287	0.337067	0.997023	0.00263287	Up
14231	Fkbp7	2.014	0.0315267	0	0	0	0	0	0	0	Up
399558	Flrt2	1.77628	0.00402268	0	0	0	0	0	0	0	Up
14261	Fmo1	1.51046	0.00245694	0.00439748	0.0977067	0.0485064	0.849389	0.0529039	0.146213	0.849389	Up
14268	Fn1	2.24571	0.0435782	4.80167e-10	0.00790996	2.66632e-09	0.99209	3.14649e-09	0.00790996	0.99209	Up
214459	Fnbp1l	1.2077	0.0167737	2.15702e-06	0.917373	0.0694212	0.0132031	0.0694234	0.986795	0.0132031	Up
319448	Fndc3a	1.16599	0.0373616	0.00528982	0.237822	0.753998	0.00289034	0.759288	0.99182	0.00289034	Up
72007	Fndc3b	1.42465	0.0272386	0.0655419	0.188189	0.0947042	0.651565	0.160246	0.282893	0.651565	Up
64339	Fndc4	1.19353	0.0158658	#N/A	#N/A	#N/A	#N/A	#N/A	#N/A	#N/A	Up
14284	Fosl2	1.39918	0.0104569	#N/A	#N/A	#N/A	#N/A	#N/A	#N/A	#N/A	Up
17300	Foxc1	1.42836	0.00413593	0	0	0	0	0	0	0	Up
15228	Foxg1	1.63371	0.0078824	2.67506e-10	0.0110602	1.29425e-08	0.98894	1.321e-08	0.0110603	0.98894	Up
14233	Foxi1	1.27793	0.0390863	6.34337e-07	0.198742	1.07793e-05	0.801246	1.14136e-05	0.198753	0.801246	Up
14235	Foxm1	1.37868	0.0101519	#N/A	#N/A	#N/A	#N/A	#N/A	#N/A	#N/A	Up
71375	Foxn3	1.59129	0.0408115	1.26558e-07	0.0354318	0.0141246	0.950443	0.0141248	0.0495565	0.950443	Up
231470	Fras1	1.75459	0.034237	4.74599e-06	0.0242336	0.0325502	0.943211	0.032555	0.0567838	0.943211	Up
329872	Frem1	1.95405	0.0323103	0	0	0	0	0	0	0	Up
14302	Frk	1.5481	0.00954398	4.32509e-15	0.00123647	1.09233e-05	0.998753	1.09233e-05	0.00124739	0.998753	Up
209630	Frmd4a	1.40113	0.0345755	3.9146e-09	0.9285	0.0128234	0.058677	0.0128234	0.941323	0.058677	Up
319710	Frmd6	1.71271	0.0216634	1.14749e-09	0.0790619	0.0439269	0.877011	0.0439269	0.122989	0.877011	Up
20321	Frrs1	1.56576	0.0277964	#N/A	#N/A	#N/A	#N/A	#N/A	#N/A	#N/A	Up
56188	Fxyd1	1.50344	0.0411972	0	0	0	0	0	0	0	Up
59095	Fxyd6	1.23462	0.0348893	3.80203e-13	0.977971	0.000836669	0.0211919	0.000836669	0.978808	0.0211919	Up
14360	Fyn	1.23198	0.0357072	4.73669e-07	0.924058	0.0481027	0.0278384	0.0481032	0.972161	0.0278384	Up
14362	Fzd1	1.13818	0.0183565	3.33681e-05	0.0535235	0.0176968	0.928746	0.0177301	0.0712202	0.928746	Up
57265	Fzd2	1.30347	0.0204271	0.000138536	0.0803591	0.342144	0.577359	0.342282	0.422503	0.577359	Up
14366	Fzd4	1.24281	0.00448018	#N/A	#N/A	#N/A	#N/A	#N/A	#N/A	#N/A	Up
14369	Fzd7	1.29913	0.0263842	0.000711552	0.409993	0.002694	0.586601	0.00340555	0.412687	0.586601	Up
217558	G2e3	1.35541	0.0272668	7.28672e-05	0.230845	0.390506	0.378576	0.390578	0.621351	0.378576	Up
14388	Gab1	1.47231	0.0112302	9.56759e-07	0.619321	0.120197	0.260482	0.120198	0.739517	0.260482	Up
14396	Gabra3	1.29214	0.0228959	#N/A	#N/A	#N/A	#N/A	#N/A	#N/A	#N/A	Up
14402	Gabrb3	1.28089	0.0180357	0	0	0	0	0	0	0	Up
14417	Gad2	1.88854	0.0362366	0	0	0	0	0	0	0	Up
13197	Gadd45a	1.36519	0.04338	1.44836e-09	0.328403	0.0449871	0.62661	0.0449871	0.37339	0.62661	Up
17873	Gadd45b	1.61866	0.00632708	0.0939643	0.175077	0.114773	0.616185	0.208738	0.289851	0.616185	Up
23882	Gadd45g	1.67853	0.00535571	6.23604e-17	0.987174	0.000173405	0.0126522	0.000173405	0.987348	0.0126522	Up
231580	Gak	1.07333	0.0335422	0.000564303	0.446893	0.534724	0.0178189	0.535289	0.981617	0.0178189	Up
319625	Galm	1.20847	0.0142707	0.000244749	0.0235307	0.0861417	0.890083	0.0863865	0.109672	0.890083	Up
50917	Galns	1.27531	0.00478835	8.77793e-06	0.739638	0.181373	0.0789798	0.181382	0.921011	0.0789798	Up
171212	Galnt10	1.23923	0.00229267	0.000452988	0.148104	0.56972	0.281723	0.570173	0.717824	0.281723	Up
230145	Galnt12	1.16827	0.032627	2.28383e-14	0.430133	0.00738797	0.562479	0.00738797	0.437521	0.562479	Up
78754	Galnt15	1.52282	0.0305386	8.89719e-06	0.0609145	5.04427e-06	0.939072	1.39415e-05	0.0609196	0.939072	Up
14426	Galnt4	1.23904	0.0184951	2.07954e-05	0.258187	0.286838	0.454955	0.286858	0.545025	0.454955	Up
14428	Galr2	1.1019	0.00066562	#N/A	#N/A	#N/A	#N/A	#N/A	#N/A	#N/A	Up
14431	Gamt	1.24721	0.011916	0	0	0	0	0	0	0	Up
14455	Gas5	1.33078	0.00827472	1.1424e-06	0.788735	0.0993369	0.111927	0.099338	0.888072	0.111927	Up
71962	Gatsl3	1.37905	0.0465175	0	0	0	0	0	0	0	Up
14468	Gbp1	1.4841	0.0277465	#N/A	#N/A	#N/A	#N/A	#N/A	#N/A	#N/A	Up
14630	Gclm	1.13295	0.00786255	0.000168766	0.307584	0.496121	0.196126	0.49629	0.803705	0.196126	Up
14537	Gcnt1	1.53372	0.0211701	2.44646e-07	0.0621327	0.00666886	0.931198	0.00666911	0.0688016	0.931198	Up
14560	Gdf10	1.67711	0.0426912	0	0	0	0	0	0	0	Up
14580	Gfap	1.15223	0.0243446	#N/A	#N/A	#N/A	#N/A	#N/A	#N/A	#N/A	Up
14588	Gfra4	1.09595	0.0062868	#N/A	#N/A	#N/A	#N/A	#N/A	#N/A	#N/A	Up
74105	Gga2	1.21422	0.00526932	3.27498e-09	0.643646	0.0334254	0.322929	0.0334255	0.677071	0.322929	Up
56316	Ggcx	1.20809	0.0135451	0.0677239	0.0185366	0.906357	0.00738299	0.97408	0.924893	0.00738299	Up
14593	Ggps1	1.18312	0.0384367	9.49374e-07	0.246867	0.13739	0.615742	0.137391	0.384257	0.615742	Up
14594	Ggta1	1.40027	0.00953843	8.43276e-09	0.237186	0.0615533	0.701261	0.0615533	0.298739	0.701261	Up
14600	Ghr	1.67353	0.0437885	4.32534e-06	0.0232794	0.0339836	0.942733	0.0339879	0.057263	0.942733	Up
231931	Gimap6	1.51912	0.0215323	#N/A	#N/A	#N/A	#N/A	#N/A	#N/A	#N/A	Up
67903	Gipc1	1.55212	0.0202022	8.06821e-17	0.00391604	1.68373e-05	0.996067	1.68373e-05	0.00393288	0.996067	Up
14619	Gjb2	1.67443	0.0269702	0	0	0	0	0	0	0	Up
14615	Gjc1	1.10537	0.02464	2.03874e-10	0.0212057	1.82281e-05	0.978776	1.82283e-05	0.0212239	0.978776	Up
12091	Glb1	1.35447	0.0131836	0.000402215	0.30523	0.590342	0.104026	0.590744	0.895572	0.104026	Up
14634	Gli3	1.73687	0.00530397	0.00297998	0.346158	0.00906751	0.641794	0.0120475	0.355226	0.641794	Up
73690	Glipr1	1.37164	0.00639239	0.0013133	0.305691	0.672143	0.0208524	0.673456	0.977834	0.0208524	Up
384009	Glipr2	1.39079	0.0437604	0	0	0	0	0	0	0	Up
237213	Glra2	1.17793	0.0338465	#N/A	#N/A	#N/A	#N/A	#N/A	#N/A	#N/A	Up
74782	Glt8d2	1.35106	0.0293813	#N/A	#N/A	#N/A	#N/A	#N/A	#N/A	#N/A	Up
216871	Gltpd2	1.34914	0.0459403	#N/A	#N/A	#N/A	#N/A	#N/A	#N/A	#N/A	Up
100126879	Gm10759	2.81753	0.0465343	#N/A	#N/A	#N/A	#N/A	#N/A	#N/A	#N/A	Up
229588	Gm128	1.21239	0.00329832	#N/A	#N/A	#N/A	#N/A	#N/A	#N/A	#N/A	Up
330602	Gm5115	1.28991	0.0333286	#N/A	#N/A	#N/A	#N/A	#N/A	#N/A	#N/A	Up
638575	Gm9779	1.37865	0.0416323	#N/A	#N/A	#N/A	#N/A	#N/A	#N/A	#N/A	Up
218138	Gmds	1.45454	0.0248619	7.04277e-05	0.0823997	0.287506	0.630024	0.287577	0.369906	0.630024	Up
14672	Gna11	1.17322	0.0421892	0.00128464	0.314665	0.664582	0.019469	0.665866	0.979246	0.019469	Up
14674	Gna13	1.19621	0.0127062	1.29677e-06	0.833689	0.0920454	0.0742646	0.0920467	0.925734	0.0742646	Up
14675	Gna14	1.46176	0.0417895	0.000276768	0.211879	0.00526011	0.782584	0.00553688	0.217139	0.782584	Up
14682	Gnaq	1.23961	0.00371158	0.000183318	0.22415	0.492238	0.283429	0.492421	0.716387	0.283429	Up
14683	Gnas	1.19272	0.00233761	6.61727e-13	0.67232	0.00928809	0.318392	0.00928809	0.681608	0.318392	Up
14693	Gnb2	1.41057	0.00870615	2.82446e-14	0.409569	0.00766476	0.582766	0.00766476	0.417234	0.582766	Up
66066	Gng11	1.58494	0.0233025	0	0	0	0	0	0	0	Up
14701	Gng12	1.46227	0.0049093	4.96656e-07	0.600795	0.103697	0.295507	0.103698	0.704492	0.295507	Up
14702	Gng2	1.32319	0.0102152	2.31473e-16	0.996021	7.11058e-05	0.00390822	7.11058e-05	0.996092	0.00390822	Up
30877	Gnl3	1.35209	0.00446456	0.0469978	0.0327131	0.915995	0.00429403	0.962993	0.948708	0.00429403	Up
26384	Gnpda1	1.49044	0.0193959	7.44228e-05	0.461815	0.396272	0.141838	0.396347	0.858087	0.141838	Up
432486	Gnptab	1.09578	0.0371167	0	0	0	0	0	0	0	Up
75612	Gns	1.14603	0.0159386	0.0221211	0.0506172	0.916336	0.0109261	0.938457	0.966953	0.0109261	Up
14732	Gpam	1.3107	0.00996812	1.45633e-05	0.0757416	0.188206	0.736038	0.188221	0.263948	0.736038	Up
14735	Gpc4	1.31833	0.0235366	0.000281975	0.0808179	0.0186119	0.900288	0.0188939	0.0994298	0.900288	Up
93695	Gpnmb	3.86615	0.0432292	#N/A	#N/A	#N/A	#N/A	#N/A	#N/A	#N/A	Up
215798	Gpr126	1.51763	0.00901771	8.63053e-15	0.000376149	7.30216e-07	0.999623	7.30216e-07	0.000376879	0.999623	Up
321019	Gpr183	1.25115	0.0130603	5.03645e-18	3.16485e-07	1.68245e-15	1	1.68749e-15	3.16485e-07	1	Up
14766	Gpr56	1.27521	0.0402808	7.03463e-09	0.913793	0.0165579	0.0696492	0.0165579	0.930351	0.0696492	Up
237175	Gpr64	1.46581	0.0181596	4.74637e-08	0.104225	0.000847346	0.894928	0.000847394	0.105072	0.894928	Up
80910	Gpr84	1.66022	0.0394031	0	0	0	0	0	0	0	Up
76123	Gpsm2	1.40586	0.0346514	0.0272818	0.020014	0.880989	0.0717152	0.908271	0.901003	0.0717152	Up
76282	Gpt	1.09504	0.0291793	0.0779614	0.0410865	0.880646	0.000306318	0.958607	0.921732	0.000306318	Up
14775	Gpx1	1.33096	0.0326822	5.53196e-13	0.499221	0.0130007	0.487778	0.0130007	0.512222	0.487778	Up
14776	Gpx2	2.3838	0.0149843	1.80767e-15	0.390054	0.00261526	0.607331	0.00261526	0.392669	0.607331	Up
14778	Gpx3	1.97401	0.0404053	0	0	0	0	0	0	0	Up
69590	Gpx8	1.63806	0.00015368	0	0	0	0	0	0	0	Up
14783	Grb10	1.6497	0.0128479	0.00475031	0.229516	0.761449	0.00428538	0.766199	0.990964	0.00428538	Up
50915	Grb14	1.42388	0.00330677	5.65958e-06	0.666874	0.181669	0.151452	0.181675	0.848543	0.151452	Up
23893	Grem2	1.11067	0.0061311	0	0	0	0	0	0	0	Up
252973	Grhl2	1.63518	0.0455853	0.000192196	0.0981698	0.0127936	0.888844	0.0129858	0.110963	0.888844	Up
14811	Grin2a	1.6213	0.00617877	#N/A	#N/A	#N/A	#N/A	#N/A	#N/A	#N/A	Up
14836	Gsc	1.42188	0.0411182	#N/A	#N/A	#N/A	#N/A	#N/A	#N/A	#N/A	Up
69146	Gsdmd	1.37632	0.0297341	#N/A	#N/A	#N/A	#N/A	#N/A	#N/A	#N/A	Up
382034	Gse1	1.21398	0.0325218	9.99813e-06	0.903235	0.0930068	0.00374768	0.0930168	0.996242	0.00374768	Up
14852	Gspt1	1.1514	0.0128675	0.00813359	0.0721518	0.877337	0.0423779	0.88547	0.949489	0.0423779	Up
14862	Gstm1	1.1725	0.0186203	6.3984e-05	0.151927	0.342404	0.505605	0.342468	0.494331	0.505605	Up
14867	Gstm6	1.24549	0.0246125	#N/A	#N/A	#N/A	#N/A	#N/A	#N/A	#N/A	Up
14869	Gstp2	1.39071	0.0217623	#N/A	#N/A	#N/A	#N/A	#N/A	#N/A	#N/A	Up
14871	Gstt1	1.41775	0.0460598	0	0	0	0	0	0	0	Up
103140	Gstt3	1.37197	0.0330581	0	0	0	0	0	0	0	Up
14884	Gtf2h1	1.25012	0.0254668	0.000331129	0.435077	0.520337	0.0442548	0.520668	0.955414	0.0442548	Up
14886	Gtf2i	1.20776	0.0375342	0.437664	0.0043775	0.557942	1.65999e-05	0.995606	0.562319	1.65999e-05	Up
70239	Gtf3c5	1.07087	0.021038	0.00197227	0.253334	0.725373	0.0193206	0.727346	0.978707	0.0193206	Up
29870	Gtse1	1.36691	0.020855	#N/A	#N/A	#N/A	#N/A	#N/A	#N/A	#N/A	Up
70676	Gulp1	1.68871	0.0268473	2.21279e-07	0.190353	0.000139424	0.809507	0.000139645	0.190492	0.809507	Up
15270	H2afx	1.31311	0.0409121	1.58789e-07	0.0675382	0.0816415	0.85082	0.0816417	0.14918	0.85082	Up
14964	H2-D1	1.76303	0.0454111	0.00416542	0.00545555	3.68557e-05	0.990342	0.00420227	0.00549241	0.990342	Up
14972	H2-K1	1.58831	0.03014	3.72893e-10	0.017064	1.19355e-07	0.982936	1.19728e-07	0.0170642	0.982936	Up
15078	H3f3a	1.06784	0.0454382	0	0	0	0	0	0	0	Up
15107	Hadh	1.32191	0.00961246	6.34935e-05	0.0250841	0.0525359	0.922316	0.0525994	0.07762	0.922316	Up
225745	Haus1	1.13603	0.0217795	5.51768e-10	0.365388	0.0379119	0.5967	0.0379119	0.4033	0.5967	Up
230376	Haus6	1.13792	0.0234264	3.1228e-06	0.554443	0.171556	0.273999	0.171559	0.725998	0.273999	Up
15183	Hdac3	1.14409	0.030001	0.00524111	0.212775	0.777487	0.0044968	0.782728	0.990262	0.0044968	Up
56233	Hdac7	1.41059	0.00087652	0.00961275	0.0136177	0.459024	0.517746	0.468637	0.472642	0.517746	Up
217995	Heatr1	1.19519	0.0378756	0.00278647	0.14724	0.799873	0.0501005	0.802659	0.947113	0.0501005	Up
320487	Heatr5a	1.27921	0.0343679	0.00015218	0.0256214	0.192663	0.781564	0.192815	0.218284	0.781564	Up
56016	Hebp2	1.07986	0.00847654	0.00379948	0.0373301	0.661472	0.297399	0.665271	0.698802	0.297399	Up
15201	Hells	1.79603	0.0353168	2.93607e-06	0.806248	0.121444	0.0723044	0.121447	0.927693	0.0723044	Up
78455	Helz	1.0744	0.0343731	0.0143811	0.12218	0.86114	0.00229955	0.875521	0.983319	0.00229955	Up
15203	Heph	1.40489	0.0398462	#N/A	#N/A	#N/A	#N/A	#N/A	#N/A	#N/A	Up
15211	Hexa	1.44792	0.00075588	3.53943e-05	0.0272415	0.139308	0.833415	0.139344	0.16655	0.833415	Up
15212	Hexb	1.67139	0.00081053	4.26654e-08	0.0453058	0.00747984	0.947214	0.00747988	0.0527856	0.947214	Up
15213	Hey1	1.02417	0.0154374	8.03025e-06	0.0210797	0.0432939	0.935618	0.0433019	0.0643736	0.935618	Up
15259	Hipk3	1.22007	0.0279941	0.00341761	0.0325574	0.607204	0.356821	0.610622	0.639762	0.356821	Up
56702	Hist1h1b	1.67912	0.0489067	#N/A	#N/A	#N/A	#N/A	#N/A	#N/A	#N/A	Up
97908	Hist1h3g	2.101	0.0332519	#N/A	#N/A	#N/A	#N/A	#N/A	#N/A	#N/A	Up
52009	Hn1l	1.39244	0.0247519	1.02918e-06	0.184273	0.135357	0.680369	0.135358	0.31963	0.680369	Up
68693	Hnrnpul2	1.18916	0.0466895	0.000960289	0.326778	0.644439	0.0278227	0.645399	0.971217	0.0278227	Up
50926	Hnrpdl	1.0411	0.0368003	0.00366101	0.0949895	0.815032	0.0863172	0.818693	0.910022	0.0863172	Up
26558	Homer3	1.25651	0.0115928	7.39054e-06	0.719754	0.180488	0.0997509	0.180495	0.900242	0.0997509	Up
320191	Hook3	1.41477	0.0457289	0	0	0	0	0	0	0	Up
15427	Hoxc9	1.07311	0.0312009	#N/A	#N/A	#N/A	#N/A	#N/A	#N/A	#N/A	Up
15446	Hpgd	1.39111	0.0466216	0.000137522	0.439284	0.000604019	0.559975	0.000741541	0.439888	0.559975	Up
15451	Hpn	1.50331	0.038075	0	0	0	0	0	0	0	Up
110920	Hspa13	1.28653	0.0230705	0.000325842	0.102787	0.47282	0.424068	0.473146	0.575606	0.424068	Up
243912	Hspb6	1.37611	0.018375	0.000441232	0.325305	0.59341	0.0808436	0.593851	0.918715	0.0808436	Up
15559	Htr2b	1.25462	0.0365432	#N/A	#N/A	#N/A	#N/A	#N/A	#N/A	#N/A	Up
74096	Hvcn1	1.62048	0.0122125	#N/A	#N/A	#N/A	#N/A	#N/A	#N/A	#N/A	Up
15586	Hyal1	1.50927	0.00892053	#N/A	#N/A	#N/A	#N/A	#N/A	#N/A	#N/A	Up
667370	I830012O16Rik	1.27414	0.0457892	#N/A	#N/A	#N/A	#N/A	#N/A	#N/A	#N/A	Up
15874	Iapp	1.43492	0.0429798	0.000261602	0.492719	0.471956	0.0350633	0.472218	0.964675	0.0350633	Up
15894	Icam1	1.22768	0.02002	9.68018e-20	3.57095e-09	6.49684e-19	1	7.46486e-19	3.57095e-09	1	Up
269951	Idh2	1.40722	0.0170439	5.66128e-05	0.0194608	0.0881194	0.892363	0.0881761	0.10758	0.892363	Up
75731	Idnk	1.08934	0.0288943	0.000503926	0.170368	0.600623	0.228505	0.601127	0.770991	0.228505	Up
15931	Ids	1.15327	0.0113191	0.019468	0.059425	0.911508	0.00959929	0.930976	0.970933	0.00959929	Up
15932	Idua	1.33797	0.00068546	0	0	0	0	0	0	0	Up
65972	Ifi30	1.78219	0.0360532	2.60037e-10	0.0242036	0.000270877	0.975526	0.000270877	0.0244745	0.975526	Up
99899	Ifi44	1.78269	0.0377135	#N/A	#N/A	#N/A	#N/A	#N/A	#N/A	#N/A	Up
66141	Ifitm3	1.66298	0.0330781	7.96963e-28	1.13487e-17	3.17341e-30	1	8.00136e-28	1.13487e-17	1	Up
73835	Ifitm5	1.6252	0.0477726	0	0	0	0	0	0	0	Up
74071	Ifltd1	1.35828	0.0254872	#N/A	#N/A	#N/A	#N/A	#N/A	#N/A	#N/A	Up
15983	Ifrd2	1.1952	0.0496221	2.43262e-10	0.0961746	0.0365282	0.867297	0.0365282	0.132703	0.867297	Up
319765	Igf2bp2	1.17662	0.0426346	1.7203e-05	0.211279	0.263554	0.52515	0.263571	0.474833	0.52515	Up
16004	Igf2r	1.50166	0.00817206	0.00137871	0.0185654	0.233686	0.74637	0.235065	0.252251	0.74637	Up
16008	Igfbp2	1.6606	0.041296	1.57535e-05	0.391921	0.000148512	0.607915	0.000164265	0.392069	0.607915	Up
16009	Igfbp3	1.48508	0.0169166	6.11663e-07	0.0624612	9.10748e-07	0.937537	1.52241e-06	0.0624621	0.937537	Up
72058	Igsf5	1.44421	0.0310101	#N/A	#N/A	#N/A	#N/A	#N/A	#N/A	#N/A	Up
93842	Igsf9	1.42098	0.0258792	1.83084e-08	0.425452	0.0608154	0.513733	0.0608154	0.486267	0.513733	Up
56489	Ikbke	1.39643	0.00324301	#N/A	#N/A	#N/A	#N/A	#N/A	#N/A	#N/A	Up
16164	Il13ra1	1.37195	0.00463697	7.89356e-05	0.027825	0.0483801	0.923716	0.048459	0.0762051	0.923716	Up
16172	Il17ra	1.13997	0.0323087	0	0	0	0	0	0	0	Up
16177	Il1r1	1.55039	0.0295326	#N/A	#N/A	#N/A	#N/A	#N/A	#N/A	#N/A	Up
107527	Il1rl2	1.47296	0.0259467	0	0	0	0	0	0	0	Up
50929	Il22	1.41717	0.0164549	#N/A	#N/A	#N/A	#N/A	#N/A	#N/A	#N/A	Up
16196	Il7	1.07961	0.0324614	#N/A	#N/A	#N/A	#N/A	#N/A	#N/A	#N/A	Up
106347	Ildr1	1.1401	0.00054443	0.0545498	0.0119182	0.885304	0.0482278	0.939854	0.897222	0.0482278	Up
12695	Inadl	1.21326	0.04934	0.0200803	0.0321842	0.901067	0.0466688	0.921147	0.933251	0.0466688	Up
212111	Inpp5a	1.30271	0.0472291	0.0017205	0.224778	0.737659	0.0358425	0.73938	0.962437	0.0358425	Up
16331	Inpp5d	1.60234	0.0339627	0.000359151	0.416922	0.0017043	0.581015	0.00206346	0.418626	0.581015	Up
231070	Insig1	1.16908	0.0107669	1.04377e-05	0.046246	0.143275	0.810469	0.143285	0.189521	0.810469	Up
27356	Insl6	1.44536	0.0449047	0	0	0	0	0	0	0	Up
76582	Ipo11	1.22426	0.00948649	0	0	0	0	0	0	0	Up
29875	Iqgap1	1.1029	0.0339905	0.00203845	0.269957	0.713498	0.0145063	0.715537	0.983455	0.0145063	Up
404710	Iqgap3	1.15792	0.0128372	0.00013908	0.0254326	0.0644737	0.909955	0.0646128	0.0899064	0.909955	Up
73914	Irak3	1.31935	0.0175525	0	0	0	0	0	0	0	Up
64602	Ireb2	1.14575	0.0338422	0.000183862	0.665937	0.326249	0.00763023	0.326433	0.992186	0.00763023	Up
16362	Irf1	1.45982	0.00889102	1.90104e-05	0.0201212	0.0885366	0.891323	0.0885556	0.108658	0.891323	Up
27056	Irf5	1.34646	0.00411429	0	0	0	0	0	0	0	Up
54123	Irf7	1.56151	0.0244021	0.000570318	0.0269658	0.0920594	0.880404	0.0926298	0.119025	0.880404	Up
15944	Irgm1	1.47492	0.00428627	2.57335e-05	0.2033	0.002561	0.794114	0.00258673	0.205861	0.794114	Up
16367	Irs1	1.31361	0.0238129	0.000374029	0.0525183	0.381162	0.565946	0.381536	0.43368	0.565946	Up
75847	Ispd	1.11042	0.0185381	0.0120683	0.0720568	0.89754	0.0183352	0.909608	0.969596	0.0183352	Up
319480	Itga11	1.72702	0.0366428	#N/A	#N/A	#N/A	#N/A	#N/A	#N/A	#N/A	Up
16403	Itga6	1.50477	0.0410489	4.40608e-09	0.0403715	0.0140167	0.945612	0.0140167	0.0543882	0.945612	Up
16410	Itgav	1.76202	0.00998306	1.97114e-07	0.163434	1.18209e-05	0.836554	1.2018e-05	0.163446	0.836554	Up
16412	Itgb1	1.28688	0.0240467	0.00145874	0.0808618	0.655406	0.262273	0.656865	0.736268	0.262273	Up
192897	Itgb4	1.41189	0.018298	#N/A	#N/A	#N/A	#N/A	#N/A	#N/A	#N/A	Up
16419	Itgb5	1.43094	0.0130881	5.8131e-05	0.0873803	0.279297	0.633265	0.279355	0.366677	0.633265	Up
16438	Itpr1	1.48929	0.00241814	0.0749783	0.104263	0.16342	0.657338	0.238399	0.267684	0.657338	Up
16439	Itpr2	1.49429	0.00161965	0.0957345	0.0333215	0.337749	0.533195	0.433484	0.371071	0.533195	Up
56357	Ivd	1.31949	0.00815127	0.000126509	0.658197	0.326267	0.0154087	0.326394	0.984465	0.0154087	Up
67374	Jam2	1.43918	0.0160855	0.00733565	0.0328141	0.000285346	0.959565	0.007621	0.0330994	0.959565	Up
235041	Kank2	1.38457	0.0361357	1.37008e-10	0.0157821	1.35448e-06	0.984217	1.35461e-06	0.0157835	0.984217	Up
54169	Kat6b	1.13871	0.03444	0.000213037	0.336998	0.519716	0.143073	0.519929	0.856714	0.143073	Up
16510	Kcnh1	1.33478	0.00729151	0	0	0	0	0	0	0	Up
56461	Kcnip3	1.19658	0.0294227	#N/A	#N/A	#N/A	#N/A	#N/A	#N/A	#N/A	Up
16519	Kcnj3	1.81064	0.00405195	0.00466916	0.0286556	0.164401	0.802274	0.16907	0.193057	0.802274	Up
16525	Kcnk1	1.26193	0.0124941	6.28447e-08	0.0395815	0.0106311	0.949787	0.0106312	0.0502126	0.949787	Up
16529	Kcnk5	1.50929	0.00155356	#N/A	#N/A	#N/A	#N/A	#N/A	#N/A	#N/A	Up
330171	Kctd10	1.28908	0.00707667	0.000112538	0.724538	0.268468	0.00688183	0.26858	0.993006	0.00688183	Up
233107	Kctd15	1.4309	0.0377322	9.97738e-08	0.18709	0.0896573	0.723253	0.0896574	0.276747	0.723253	Up
68304	Kdelc2	1.38548	0.00617585	0	0	0	0	0	0	0	Up
105785	Kdelr3	1.82873	0.0110116	#N/A	#N/A	#N/A	#N/A	#N/A	#N/A	#N/A	Up
22289	Kdm6a	1.07763	0.0129754	3.70974e-05	0.842286	0.154112	0.00356425	0.154149	0.996399	0.00356425	Up
16551	Kif11	1.69176	0.0431411	1.92192e-06	0.190403	0.00151897	0.808076	0.00152089	0.191922	0.808076	Up
209737	Kif15	1.68214	0.0232639	#N/A	#N/A	#N/A	#N/A	#N/A	#N/A	#N/A	Up
228421	Kif18a	1.55272	0.00882847	7.31027e-08	0.0301535	0.0460742	0.923772	0.0460743	0.0762277	0.923772	Up
70218	Kif18b	1.40616	0.0209416	7.61212e-07	0.0464893	0.0120705	0.941439	0.0120713	0.0585598	0.941439	Up
16562	Kif1c	1.32474	0.00598743	0.0521157	0.00665331	0.705749	0.235482	0.757865	0.712403	0.235482	Up
19348	Kif20a	1.70686	0.0196169	5.24277e-10	0.0403086	0.0051749	0.954517	0.0051749	0.0454835	0.954517	Up
240641	Kif20b	1.92272	0.0158984	7.60806e-13	0.191416	0.00993362	0.798651	0.00993362	0.201349	0.798651	Up
110033	Kif22	1.37061	0.0118429	6.3541e-15	0.950492	0.0010027	0.0485057	0.0010027	0.951494	0.0485057	Up
71819	Kif23	1.74958	0.0438667	2.23982e-21	9.7838e-05	2.84335e-08	0.999902	2.84335e-08	9.78665e-05	0.999902	Up
269152	Kif26b	1.32335	0.025225	0	0	0	0	0	0	0	Up
269152	Kif26b	1.4841	0.0114553	#N/A	#N/A	#N/A	#N/A	#N/A	#N/A	#N/A	Up
16571	Kif4	1.76192	0.0401309	0.000595701	0.0847066	0.0231834	0.891514	0.0237791	0.10789	0.891514	Up
16590	Kit	1.61847	0.0228234	0.0116859	0.0323415	0.195126	0.760847	0.206812	0.227467	0.760847	Up
17311	Kitl	1.87517	0.0171558	0.00371336	0.137819	0.0317803	0.826688	0.0354937	0.169599	0.826688	Up
16597	Klf12	1.32349	0.0426518	5.6196e-05	0.751005	0.236134	0.0128048	0.23619	0.987139	0.0128048	Up
66277	Klf15	1.40843	0.00738055	0	0	0	0	0	0	0	Up
16599	Klf3	1.34778	0.0272426	0	0	0	0	0	0	0	Up
16600	Klf4	1.17528	0.0148317	9.37536e-06	0.159204	0.00322307	0.837564	0.00323245	0.162427	0.837564	Up
12224	Klf5	1.26777	0.0466747	1.87716e-05	0.0323517	0.0286192	0.93901	0.028638	0.060971	0.93901	Up
23849	Klf6	1.09506	0.0482187	2.02491e-05	0.75206	0.208162	0.0397574	0.208182	0.960222	0.0397574	Up
78267	Klhdc8b	1.19402	0.00515409	#N/A	#N/A	#N/A	#N/A	#N/A	#N/A	#N/A	Up
67455	Klhl13	1.12181	0.00178947	0.000400033	0.470666	0.505065	0.023869	0.505465	0.975731	0.023869	Up
224023	Klhl22	1.08551	0.0110496	0.00331034	0.176835	0.797347	0.0225084	0.800657	0.974181	0.0225084	Up
66356	Knop1	1.19301	0.033442	0.000583657	0.258156	0.636694	0.104567	0.637278	0.89485	0.104567	Up
84035	Kremen1	1.37642	0.0187472	1.65966e-06	0.0396691	0.0951461	0.865183	0.0951478	0.134815	0.865183	Up
16667	Krt17	1.26373	0.00425273	0	0	0	0	0	0	0	Up
94179	Krt23	1.35079	0.00197558	3.60213e-06	0.0650651	0.00994411	0.924987	0.00994771	0.0750092	0.924987	Up
170654	Krtap19-4	1.25045	0.0229112	#N/A	#N/A	#N/A	#N/A	#N/A	#N/A	#N/A	Up
237339	L3mbtl3	1.2223	0.0213512	5.98942e-07	0.868923	0.0672612	0.0638151	0.0672618	0.936184	0.0638151	Up
16772	Lama1	1.11172	0.00788852	#N/A	#N/A	#N/A	#N/A	#N/A	#N/A	#N/A	Up
17775	Laptm4a	1.20221	0.015699	0.00451945	0.0233086	0.567721	0.404451	0.57224	0.591029	0.404451	Up
16796	Lasp1	1.15333	0.0291176	0.00450699	0.250989	0.741067	0.00343698	0.745574	0.992056	0.00343698	Up
50523	Lats2	1.5865	0.0446651	#N/A	#N/A	#N/A	#N/A	#N/A	#N/A	#N/A	Up
77889	Lbh	1.35629	0.00261423	8.59739e-11	0.125356	0.0338267	0.840817	0.0338267	0.159183	0.840817	Up
209707	Lcorl	1.17866	0.019983	6.11125e-05	0.876016	0.123447	0.00047665	0.123508	0.999462	0.00047665	Up
56401	Lepre1	1.74753	0.0408948	#N/A	#N/A	#N/A	#N/A	#N/A	#N/A	#N/A	Up
14789	Leprel2	1.35808	0.00057205	0	0	0	0	0	0	0	Up
66180	Leprel4	1.55981	0.0266913	0	0	0	0	0	0	0	Up
16848	Lfng	1.44332	0.0283338	2.31876e-06	0.0868095	0.00642976	0.906758	0.00643208	0.0932392	0.906758	Up
56072	Lgals12	1.37282	0.00385573	#N/A	#N/A	#N/A	#N/A	#N/A	#N/A	#N/A	Up
16859	Lgals9	1.57916	4.60566e-05	1.07956e-13	0.348234	0.0108092	0.640957	0.0108092	0.359043	0.640957	Up
218454	Lhfpl2	1.66015	0.0257883	0.000390143	0.0736077	8.10034e-05	0.925921	0.000471146	0.0736887	0.925921	Up
76429	Lhpp	1.39252	0.00776556	#N/A	#N/A	#N/A	#N/A	#N/A	#N/A	#N/A	Up
16882	Lig3	1.14234	0.0187084	0.0225447	0.0434038	0.917842	0.0162094	0.940387	0.961246	0.0162094	Up
110829	Lims1	1.25681	0.00659603	8.38256e-06	0.38318	0.234282	0.38253	0.23429	0.617462	0.38253	Up
16890	Lipe	1.1041	0.0164949	#N/A	#N/A	#N/A	#N/A	#N/A	#N/A	#N/A	Up
56722	Litaf	1.50231	0.0177398	6.60612e-07	0.0308784	0.0721576	0.896963	0.0721582	0.103036	0.896963	Up
66643	Lix1	1.29837	0.0274773	#N/A	#N/A	#N/A	#N/A	#N/A	#N/A	#N/A	Up
16897	Llgl1	1.18134	0.00402414	#N/A	#N/A	#N/A	#N/A	#N/A	#N/A	#N/A	Up
70361	Lman1	1.34403	0.0279148	0.000219368	0.550142	0.424743	0.0248956	0.424962	0.974885	0.0248956	Up
30937	Lmcd1	1.79299	0.00122944	0	0	0	0	0	0	0	Up
16905	Lmna	1.30616	0.00913924	0.0486146	0.0449468	0.905073	0.00136543	0.953688	0.95002	0.00136543	Up
109594	Lmo1	1.45985	0.017878	6.12975e-08	0.79671	0.0453447	0.157945	0.0453447	0.842055	0.157945	Up
16924	Lnx1	1.24709	0.0195728	0.00379488	0.0280881	0.587788	0.380329	0.591583	0.615876	0.380329	Up
14745	Lpar1	1.45177	0.00014281	0	0	0	0	0	0	0	Up
78134	Lpar4	1.39218	0.0402766	#N/A	#N/A	#N/A	#N/A	#N/A	#N/A	#N/A	Up
67168	Lpar6	1.58688	0.00341625	1.92064e-06	0.019646	0.0469334	0.933419	0.0469354	0.0665794	0.933419	Up
14792	Lpcat3	1.22425	0.00711881	8.64506e-05	0.131106	0.355564	0.513244	0.35565	0.48667	0.513244	Up
226856	Lpgat1	1.3429	0.0105772	0.19908	0.014972	0.475151	0.310797	0.674231	0.490123	0.310797	Up
107321	Lpxn	1.16343	0.0279639	0.0498883	0.0337112	0.913216	0.00318452	0.963104	0.946927	0.00318452	Up
231798	Lrch4	1.22342	0.0003396	0	0	0	0	0	0	0	Up
320398	Lrig3	1.3542	0.0460508	2.10683e-14	0.476052	0.00760481	0.516344	0.00760481	0.483656	0.516344	Up
68732	Lrrc16a	1.17123	0.0144215	0.0123069	0.0472556	0.888901	0.0515361	0.901208	0.936157	0.0515361	Up
74249	Lrrc2	1.27361	0.0400507	#N/A	#N/A	#N/A	#N/A	#N/A	#N/A	#N/A	Up
320184	Lrrc58	1.32966	0.0184498	4.50812e-05	0.725881	0.249494	0.0245796	0.249539	0.975375	0.0245796	Up
16978	Lrrfip1	1.34523	0.0160712	3.13981e-09	0.0414531	0.00269334	0.955854	0.00269334	0.0441464	0.955854	Up
233328	Lrrk1	1.36953	0.00285382	#N/A	#N/A	#N/A	#N/A	#N/A	#N/A	#N/A	Up
108075	Ltbp4	1.40493	0.0230308	0.00714919	0.021996	0.647108	0.323747	0.654257	0.669104	0.323747	Up
52829	Lurap1l	1.11302	0.0227949	0.0131404	0.496281	0.490576	2.77972e-06	0.503716	0.986857	2.77972e-06	Up
269593	Luzp1	1.64344	0.00185819	9.95769e-11	0.0964939	0.0269991	0.876507	0.0269991	0.123493	0.876507	Up
17069	Ly6e	1.47473	0.020176	3.42891e-15	0.000241288	2.63777e-07	0.999758	2.63777e-07	0.000241552	0.999758	Up
17076	Ly75	1.25345	0.0149872	#N/A	#N/A	#N/A	#N/A	#N/A	#N/A	#N/A	Up
17096	Lyn	1.41311	0.00330617	0	0	0	0	0	0	0	Up
72585	Lypd1	1.3442	0.015865	3.52034e-05	0.642763	0.284494	0.0727082	0.284529	0.927257	0.0727082	Up
320343	Lypd6	1.16846	0.0454788	#N/A	#N/A	#N/A	#N/A	#N/A	#N/A	#N/A	Up
18777	Lypla1	1.30675	0.04376	3.10007e-06	0.0512777	0.118128	0.830591	0.118132	0.169406	0.830591	Up
17105	Lyz2	2.18563	0.00543082	1.6484e-23	1.06328e-11	1.75962e-22	1	1.92445e-22	1.06328e-11	1	Up
226154	Lzts2	1.21087	0.0463709	0	0	0	0	0	0	0	Up
56150	Mad2l1	1.51875	0.00999779	4.10538e-09	0.042797	0.0200798	0.937123	0.0200798	0.0628767	0.937123	Up
94275	Maged1	1.34606	0.0397143	2.00918e-05	0.49581	0.285909	0.218261	0.285929	0.781719	0.218261	Up
67075	Magt1	1.27734	0.0446098	0.000166322	0.138327	0.430833	0.430673	0.430999	0.56916	0.430673	Up
67920	Mak16	1.14443	0.0120293	0.000867037	0.443344	0.547182	0.0086073	0.548049	0.990526	0.0086073	Up
105853	Mal2	1.35705	0.00228302	0	0	0	0	0	0	0	Up
240354	Malt1	1.25226	0.0211644	2.47458e-05	0.139653	0.261127	0.599195	0.261151	0.40078	0.599195	Up
17155	Man1a	1.72951	0.0248272	0.00112727	0.246249	0.000623332	0.752	0.00175061	0.246872	0.752	Up
17156	Man1a2	1.19335	0.00557552	0.0162946	0.0324011	0.881784	0.0695208	0.898078	0.914185	0.0695208	Up
17158	Man2a1	1.67575	0.00926416	2.61764e-06	0.126382	5.10531e-06	0.87361	7.72295e-06	0.126387	0.87361	Up
17159	Man2b1	1.36243	0.0300027	9.3677e-05	0.290993	0.00195664	0.706957	0.00205032	0.292949	0.706957	Up
17160	Man2b2	1.40071	0.0158373	#N/A	#N/A	#N/A	#N/A	#N/A	#N/A	#N/A	Up
17161	Maoa	1.27934	0.0172168	3.15076e-05	0.593736	0.295963	0.11027	0.295994	0.889699	0.11027	Up
17756	Map2	1.21992	0.0412156	0.000137911	0.656202	0.329753	0.0139078	0.32989	0.985954	0.0139078	Up
26397	Map2k3	1.2651	0.0373851	0.000203156	0.245429	0.510744	0.243624	0.510947	0.756173	0.243624	Up
23938	Map2k5	1.13644	0.00995899	0.00157442	0.247771	0.719658	0.0309964	0.721233	0.967429	0.0309964	Up
26401	Map3k1	1.49785	0.0113607	0.000201538	0.315402	0.515715	0.168681	0.515917	0.831117	0.168681	Up
26405	Map3k2	1.16015	0.0138562	0.00134983	0.280905	0.690959	0.0267859	0.692309	0.971864	0.0267859	Up
26415	Mapk13	1.31754	0.0361161	1.82253e-20	0.997518	1.4638e-05	0.00246756	1.4638e-05	0.997532	0.00246756	Up
218975	Mapk1ip1l	1.1995	0.0185755	3.82527e-06	0.422072	0.190905	0.387019	0.190909	0.612977	0.387019	Up
17164	Mapkapk2	1.30114	0.0445667	0.00035451	0.231917	0.577057	0.190671	0.577412	0.808974	0.190671	Up
102626	Mapkapk3	1.14071	0.0189836	4.22382e-05	0.0194643	0.0930581	0.887435	0.0931004	0.112522	0.887435	Up
277010	Marveld1	1.5472	0.0119606	0.000886706	0.165217	0.0125704	0.821326	0.0134571	0.177787	0.821326	Up
73608	Marveld3	1.28717	0.0439435	5.80036e-05	0.0497991	0.0217582	0.928385	0.0218162	0.0715574	0.928385	Up
67121	Mastl	1.72323	0.00727784	#N/A	#N/A	#N/A	#N/A	#N/A	#N/A	#N/A	Up
232087	Mat2a	1.13291	0.00375338	0.000941973	0.333486	0.638922	0.0266495	0.639864	0.972409	0.0266495	Up
103537	Mbtd1	1.10506	0.0261755	6.20364e-06	0.866598	0.114117	0.0192781	0.114124	0.980716	0.0192781	Up
270669	Mbtps2	1.11156	0.049012	3.23785e-05	0.0911347	0.243905	0.664928	0.243938	0.33504	0.664928	Up
17203	Mc5r	1.33145	0.0356335	#N/A	#N/A	#N/A	#N/A	#N/A	#N/A	#N/A	Up
72039	Mccc1	1.12445	0.00749003	0.000189687	0.311303	0.509148	0.179359	0.509338	0.820451	0.179359	Up
70024	Mcm10	1.25305	0.00345648	0.00056944	0.0220841	0.123527	0.853819	0.124097	0.145611	0.853819	Up
17217	Mcm4	1.16635	0.0402097	2.62531e-07	0.0712888	0.0888651	0.839846	0.0888653	0.160154	0.839846	Up
17218	Mcm5	1.46446	0.0349849	1.36505e-14	0.0245256	0.000347197	0.975127	0.000347197	0.0248727	0.975127	Up
17219	Mcm6	1.60203	0.0397571	4.37862e-19	0.36352	0.000101009	0.636379	0.000101009	0.363621	0.636379	Up
66634	Mcm8	1.20002	0.014631	0.000162581	0.339028	0.491012	0.169798	0.491175	0.83004	0.169798	Up
17242	Mdk	1.64472	0.00401268	1.1959e-09	0.0425399	0.00797774	0.949482	0.00797774	0.0505176	0.949482	Up
17248	Mdm4	1.25552	0.0452043	6.63425e-06	0.963142	0.0367203	0.000131393	0.0367269	0.999862	0.000131393	Up
14013	Mecom	1.43265	0.0214199	1.60276e-21	7.3517e-06	2.76834e-09	0.999993	2.76834e-09	7.35447e-06	0.999993	Up
14013	Mecom	1.80494	0.0107131	#N/A	#N/A	#N/A	#N/A	#N/A	#N/A	#N/A	Up
59024	Med12	1.27573	0.014281	0.00415696	0.194973	0.790524	0.0103464	0.79468	0.985497	0.0103464	Up
17260	Mef2c	1.65622	0.0176057	0.000187266	0.0403703	0.274403	0.685039	0.27459	0.314773	0.685039	Up
17261	Mef2d	1.84502	0.0331424	0.00969213	0.15521	0.832132	0.00296594	0.841824	0.987342	0.00296594	Up
17263	Meg3	1.14276	0.033379	0.00490857	0.307408	0.686512	0.00117142	0.69142	0.99392	0.00117142	Up
17268	Meis1	1.59148	0.0278102	7.4572e-05	0.045565	0.0257746	0.928586	0.0258492	0.0713397	0.928586	Up
17536	Meis2	1.71703	0.0259682	0.00120957	0.260827	0.00842589	0.729537	0.00963546	0.269253	0.729537	Up
17289	Mertk	1.68666	0.0103821	3.41835e-06	0.151142	0.00290162	0.845953	0.00290504	0.154044	0.845953	Up
67943	Mesdc2	1.18637	0.0253558	1.78391e-05	0.202395	0.263645	0.533943	0.263663	0.46604	0.533943	Up
17295	Met	1.48876	0.0269939	4.35914e-20	1.75466e-05	1.45083e-08	0.999982	1.45083e-08	1.75611e-05	0.999982	Up
403183	Mettl21e	1.33492	0.00730842	#N/A	#N/A	#N/A	#N/A	#N/A	#N/A	#N/A	Up
71306	Mfap3l	1.5048	0.00462887	0.0615585	0.00982226	0.539242	0.389377	0.6008	0.549064	0.389377	Up
17305	Mfng	1.65579	0.0252279	0	0	0	0	0	0	0	Up
269181	Mgat4a	1.61245	0.0257298	0	0	0	0	0	0	0	Up
620031	MGC7817	1.58394	0.0419164	0.000259541	0.218374	0.533746	0.24762	0.534006	0.75212	0.24762	Up
17313	Mgp	1.86829	0.0243931	0	0	0	0	0	0	0	Up
231830	Micall2	1.14998	0.0382858	#N/A	#N/A	#N/A	#N/A	#N/A	#N/A	#N/A	Up
217653	Mis18bp1	1.85456	0.0254216	1.44355e-05	0.0243584	0.0386881	0.936939	0.0387026	0.0630465	0.936939	Up
239719	Mkl2	1.32109	0.00334726	#N/A	#N/A	#N/A	#N/A	#N/A	#N/A	#N/A	Up
17347	Mknk2	1.2034	0.026212	3.92294e-06	0.628909	0.171908	0.199179	0.171912	0.800817	0.199179	Up
109154	Mlec	1.33897	0.0109281	0.000137182	0.361799	0.471146	0.166917	0.471284	0.832946	0.166917	Up
69642	Mlip	1.81956	0.012085	#N/A	#N/A	#N/A	#N/A	#N/A	#N/A	#N/A	Up
171531	Mlph	1.44468	0.0241536	0	0	0	0	0	0	0	Up
58805	Mlxipl	1.07404	0.0113069	0	0	0	0	0	0	0	Up
216829	Mmgt2	1.30661	0.0193896	0	0	0	0	0	0	0	Up
17390	Mmp2	1.64158	0.0481909	4.93055e-05	0.697123	0.271087	0.0317401	0.271137	0.968211	0.0317401	Up
26561	Mmp23	1.31646	0.00186276	#N/A	#N/A	#N/A	#N/A	#N/A	#N/A	#N/A	Up
212377	Mms22l	1.63343	0.0179759	5.44406e-06	0.640335	0.185081	0.174579	0.185086	0.825416	0.174579	Up
208228	Mob3a	1.31789	0.0321412	5.71866e-07	0.737092	0.0908537	0.172053	0.0908542	0.827946	0.172053	Up
100465	Mob3c	1.23513	0.00452037	#N/A	#N/A	#N/A	#N/A	#N/A	#N/A	#N/A	Up
76763	Mospd2	1.14611	0.0114751	0.00506908	0.0458729	0.106989	0.842069	0.112058	0.152862	0.842069	Up
268395	Mpg	1.36891	0.00229396	0.000754888	0.362558	0.608938	0.0277498	0.609693	0.971495	0.0277498	Up
56524	Mpp6	1.40143	0.0372271	1.97576e-06	0.160705	0.150948	0.688346	0.15095	0.311652	0.688346	Up
26936	Mprip	1.2298	0.0349379	0	0	0	0	0	0	0	Up
17535	Mre11a	1.12347	0.0449138	0.00946472	0.0384349	0.832728	0.119373	0.842192	0.871163	0.119373	Up
107732	Mrpl10	1.07263	0.0386251	0.000909598	0.357579	0.619935	0.0215766	0.620845	0.977514	0.0215766	Up
94066	Mrpl36	1.76222	0.00750338	0	0	0	0	0	0	0	Up
64380	Ms4a4c	1.45939	0.044945	3.64407e-11	0.000185951	1.24144e-11	0.999814	4.8855e-11	0.000185951	0.999814	Up
69774	Ms4a6b	1.50657	0.0389946	9.93712e-11	0.0101868	4.49239e-08	0.989813	4.50232e-08	0.0101869	0.989813	Up
17686	Msh3	1.08064	0.0272912	0	0	0	0	0	0	0	Up
27361	Msrb1	1.34328	0.0278565	8.16603e-06	0.0362285	0.0218211	0.941942	0.0218293	0.0580496	0.941942	Up
17701	Msx1	1.77707	0.00185226	5.92999e-05	0.285325	0.00169492	0.712921	0.00175422	0.287019	0.712921	Up
66902	Mtap	1.5395	0.019016	0.00132307	0.29264	0.0075414	0.698495	0.00886447	0.300182	0.698495	Up
67154	Mtdh	1.06576	0.0469298	0.00103013	0.382124	0.603828	0.013018	0.604858	0.985952	0.013018	Up
67472	Mtfr1	1.23384	0.0132857	2.9234e-08	0.68687	0.0477852	0.265345	0.0477852	0.734655	0.265345	Up
71804	Mtfr2	1.36636	0.00467348	0	0	0	0	0	0	0	Up
194126	Mtmr11	1.42919	0.0412712	0.000925532	0.677115	0.321736	0.000223839	0.322661	0.998851	0.000223839	Up
211401	Mtss1	1.32641	0.0304026	0.000133737	0.0881804	0.0131511	0.898535	0.0132848	0.101331	0.898535	Up
17829	Muc1	1.7519	0.018593	0	0	0	0	0	0	0	Up
269328	Muc15	1.57195	0.0352039	0	0	0	0	0	0	0	Up
140474	Muc4	2.11882	0.00605385	8.74213e-05	0.416573	0.000311218	0.583028	0.000398639	0.416884	0.583028	Up
74180	Muc5b	1.77576	0.0284968	0	0	0	0	0	0	0	Up
17122	Mxd4	1.27891	0.0401016	0.000903678	0.331676	0.63834	0.0290804	0.639244	0.970016	0.0290804	Up
17864	Mybl1	2.00797	0.013252	#N/A	#N/A	#N/A	#N/A	#N/A	#N/A	#N/A	Up
17869	Myc	1.60423	0.0232886	3.1659e-05	0.900292	0.0990666	0.00061006	0.0990982	0.999358	0.00061006	Up
18109	Mycn	1.31207	0.0432473	5.74876e-07	0.735217	0.0912526	0.17353	0.0912531	0.82647	0.17353	Up
218203	Mylip	1.39602	0.00727054	0.914108	4.67642e-05	0.0858445	8.39832e-07	0.999952	0.0858913	8.39832e-07	Up
17909	Myo10	1.78168	0.0217386	0.000502999	0.0238285	0.105375	0.870294	0.105878	0.129203	0.870294	Up
66196	Myo19	1.32272	0.0100704	#N/A	#N/A	#N/A	#N/A	#N/A	#N/A	#N/A	Up
17912	Myo1b	1.46641	0.0416998	0.000428292	0.0234344	0.102947	0.87319	0.103375	0.126381	0.87319	Up
17913	Myo1c	1.28574	0.0186305	0.0116267	0.0670968	0.106403	0.814873	0.11803	0.1735	0.814873	Up
71602	Myo1e	1.42473	0.037391	0.000399467	0.199019	0.582924	0.217658	0.583324	0.781943	0.217658	Up
208943	Myo5c	1.35365	0.0366599	0	0	0	0	0	0	0	Up
17925	Myo9b	1.1365	0.0009364	0.0246823	0.0331882	0.915233	0.0268962	0.939916	0.948421	0.0268962	Up
214384	Myocd	1.15351	0.0273689	#N/A	#N/A	#N/A	#N/A	#N/A	#N/A	#N/A	Up
381695	N4bp2l2	1.18123	0.0140846	#N/A	#N/A	#N/A	#N/A	#N/A	#N/A	#N/A	Up
67768	N6amt1	1.0913	0.0030452	0.0045628	0.0275896	0.61908	0.348767	0.623643	0.64667	0.348767	Up
109019	Nabp1	1.17684	0.0318689	0	0	0	0	0	0	0	Up
378430	Nanos2	1.38977	0.00354502	#N/A	#N/A	#N/A	#N/A	#N/A	#N/A	#N/A	Up
223646	Naprt1	1.22598	0.0384416	0	0	0	0	0	0	0	Up
50927	Nasp	1.35667	0.0319718	4.59705e-08	0.10219	0.0756246	0.822186	0.0756246	0.177814	0.822186	Up
68298	Ncapd2	1.42067	0.0483831	2.41674e-09	0.0577804	0.0400679	0.902152	0.0400679	0.0978483	0.902152	Up
215387	Ncaph	1.6896	0.0111393	1.98951e-09	0.0420873	0.00971204	0.948201	0.00971204	0.0517993	0.948201	Up
17970	Ncf2	1.3191	0.0327916	1.94862e-14	0.000800689	5.52954e-06	0.999194	5.52954e-06	0.000806219	0.999194	Up
210356	Nckap5	1.37281	0.033925	0	0	0	0	0	0	0	Up
67203	Nde1	1.48088	0.00062938	3.05968e-15	0.0646179	0.000613952	0.934768	0.000613952	0.0652319	0.934768	Up
15531	Ndst1	1.40988	0.0166783	0.023472	0.0888629	0.88608	0.00158505	0.909552	0.974943	0.00158505	Up
66147	Necap2	1.36637	0.0216964	0.00154657	0.0651326	0.624023	0.309298	0.625569	0.689155	0.309298	Up
17999	Nedd4	1.34669	0.0180876	4.73071e-06	0.11138	0.16621	0.722405	0.166215	0.27759	0.722405	Up
18012	Neurod1	1.95095	0.00647809	5.31146e-11	0.2237	0.0320368	0.744264	0.0320368	0.255736	0.744264	Up
18014	Neurog1	1.79117	0.00105436	1.04757e-11	0.312051	0.0241321	0.663817	0.0241321	0.336183	0.663817	Up
18025	Nfe2l3	1.26147	0.0328354	5.23489e-07	0.460349	0.116297	0.423354	0.116297	0.576646	0.423354	Up
18028	Nfib	1.56556	0.0241374	0.000233671	0.43839	0.000992678	0.560384	0.00122635	0.439382	0.560384	Up
18033	Nfkb1	1.31463	0.0267968	0.00115697	0.128331	0.0191256	0.851386	0.0202826	0.147457	0.851386	Up
18035	Nfkbia	1.15875	0.00289286	3.94876e-06	0.040411	0.111404	0.848181	0.111408	0.151815	0.848181	Up
18037	Nfkbie	1.1458	0.0278608	0	0	0	0	0	0	0	Up
100978	Nfxl1	1.32858	0.0370057	0.00139333	0.384313	0.607236	0.00705842	0.608629	0.991548	0.00705842	Up
18045	Nfyb	1.14361	0.0399795	0.0437905	0.0388501	0.91422	0.00313952	0.95801	0.95307	0.00313952	Up
18053	Ngfr	1.34174	0.0349577	#N/A	#N/A	#N/A	#N/A	#N/A	#N/A	#N/A	Up
215819	Nhsl1	1.38608	0.0388265	2.02294e-09	0.820713	0.0192467	0.16004	0.0192467	0.83996	0.16004	Up
66536	Nipsnap3b	1.06208	0.0301358	4.91059e-05	0.703798	0.266695	0.0294576	0.266744	0.970493	0.0294576	Up
64652	Nisch	1.16333	0.0165869	0.00187163	0.289016	0.695814	0.0132988	0.697685	0.98483	0.0132988	Up
93960	Nkd1	1.33669	0.0144087	1.47273e-05	0.795969	0.174193	0.0298233	0.174208	0.970162	0.0298233	Up
72293	Nkd2	1.42176	0.0155058	0.00340376	0.148854	0.813066	0.0346761	0.81647	0.96192	0.0346761	Up
216799	Nlrp3	1.36715	0.0325083	#N/A	#N/A	#N/A	#N/A	#N/A	#N/A	#N/A	Up
56520	Nme4	1.36059	0.0348005	1.07514e-10	0.924765	0.00580494	0.0694303	0.00580494	0.93057	0.0694303	Up
18107	Nmt1	1.13825	0.0463792	3.59821e-06	0.0358121	0.103303	0.860881	0.103307	0.139115	0.860881	Up
18113	Nnmt	1.16014	0.0390532	#N/A	#N/A	#N/A	#N/A	#N/A	#N/A	#N/A	Up
18115	Nnt	1.49893	0.0187788	0.261468	0.0116739	0.726815	4.2743e-05	0.988283	0.738489	4.2743e-05	Up
107607	Nod1	1.39681	0.0101744	#N/A	#N/A	#N/A	#N/A	#N/A	#N/A	#N/A	Up
230082	Nol6	1.13078	0.0125306	0.732545	0.000436131	0.267004	1.54498e-05	0.999548	0.26744	1.54498e-05	Up
74035	Nol9	1.14429	0.0236194	0.00126527	0.259247	0.70101	0.0384783	0.702275	0.960256	0.0384783	Up
18128	Notch1	1.25206	0.00021603	1.3439e-09	0.918769	0.0105944	0.0706364	0.0105944	0.929364	0.0706364	Up
18129	Notch2	1.31024	0.0268605	1.37508e-08	0.0763635	0.000705538	0.922931	0.000705551	0.077069	0.922931	Up
18143	Npas2	1.25836	0.0375712	0	0	0	0	0	0	0	Up
67963	Npc2	1.47964	0.00894583	1.01839e-08	0.164873	0.0643634	0.770763	0.0643635	0.229237	0.770763	Up
228961	Npepl1	1.24268	0.00826977	0.000453386	0.250928	0.60907	0.139548	0.609523	0.859998	0.139548	Up
74025	Nphp3	1.3092	0.0338753	#N/A	#N/A	#N/A	#N/A	#N/A	#N/A	#N/A	Up
74091	Npl	1.49737	0.00509513	0	0	0	0	0	0	0	Up
18150	Npm3	1.4859	0.00033708	2.05873e-07	0.0670981	0.084452	0.84845	0.0844522	0.15155	0.84845	Up
114249	Npnt	1.96065	0.0125711	2.83889e-06	0.29312	3.65227e-05	0.706841	3.93616e-05	0.293156	0.706841	Up
217166	Nr1d1	1.50354	0.00867673	#N/A	#N/A	#N/A	#N/A	#N/A	#N/A	#N/A	Up
353187	Nr1d2	1.24057	0.0130056	0.00870758	0.0216144	0.685427	0.284251	0.694135	0.707041	0.284251	Up
21907	Nr2e1	1.44243	0.00095107	0.0411182	0.036747	0.261072	0.661063	0.30219	0.297819	0.661063	Up
18227	Nr4a2	1.47018	0.00535001	0.00924045	0.379353	0.0130106	0.598396	0.022251	0.392364	0.598396	Up
67169	Nradd	1.30525	0.0292793	0.000299407	0.553731	0.431065	0.0149051	0.431364	0.984796	0.0149051	Up
192292	Nrbp1	1.06844	0.0444318	0.00403091	0.0879619	0.820394	0.0876128	0.824425	0.908356	0.0876128	Up
319504	Nrcam	1.33561	0.0480973	2.43119e-05	0.852372	0.142344	0.00526008	0.142368	0.994716	0.00526008	Up
64011	Nrgn	1.20585	0.043583	#N/A	#N/A	#N/A	#N/A	#N/A	#N/A	#N/A	Up
106582	Nrm	1.07437	0.0377406	0.000176682	0.295206	0.500907	0.203711	0.501084	0.796112	0.203711	Up
18187	Nrp2	1.4091	0.0234836	0	0	0	0	0	0	0	Up
18191	Nrxn3	1.1361	0.0414358	0.00548845	0.114954	0.851521	0.0280366	0.857009	0.966475	0.0280366	Up
18201	Nsmaf	1.30229	0.0427579	0	0	0	0	0	0	0	Up
72181	Nsun4	1.18099	0.039459	0.000489659	0.452206	0.526109	0.021195	0.526599	0.978315	0.021195	Up
70021	Nt5dc2	1.91828	0.00622655	0.000476536	0.293127	0.609744	0.0966531	0.61022	0.90287	0.0966531	Up
80883	Ntng1	1.16139	0.0432177	#N/A	#N/A	#N/A	#N/A	#N/A	#N/A	#N/A	Up
77976	Nuak1	1.38838	0.00606602	1.16405e-09	0.184955	0.048415	0.76663	0.048415	0.23337	0.76663	Up
71207	Nudt4	1.25854	0.0171449	9.25655e-06	0.0600874	0.155945	0.783959	0.155954	0.216032	0.783959	Up
218210	Nup153	1.18332	0.00079941	0.000240123	0.286395	0.535814	0.17755	0.536055	0.82221	0.17755	Up
170762	Nup155	1.19334	0.0305586	0.000779424	0.198371	0.669338	0.131512	0.670117	0.867709	0.131512	Up
269966	Nup98	1.21196	0.00321512	0.0192374	0.0189886	0.818823	0.142951	0.83806	0.837811	0.142951	Up
108907	Nusap1	1.80166	0.0257832	1.11026e-11	0.0126673	0.000380467	0.986952	0.000380467	0.0130478	0.986952	Up
18230	Nxn	1.22854	0.00094234	0.000269695	0.257371	0.547411	0.194948	0.547681	0.804783	0.194948	Up
381680	Nxpe5	1.21952	0.0240348	#N/A	#N/A	#N/A	#N/A	#N/A	#N/A	#N/A	Up
102644	Oaf	1.65083	0.0133947	0	0	0	0	0	0	0	Up
246728	Oas2	1.08912	0.0425868	#N/A	#N/A	#N/A	#N/A	#N/A	#N/A	#N/A	Up
23962	Oasl2	1.38975	0.0357402	#N/A	#N/A	#N/A	#N/A	#N/A	#N/A	#N/A	Up
18242	Oat	1.47106	0.0174997	5.37068e-07	0.0506235	0.0103037	0.939072	0.0103042	0.0609273	0.939072	Up
433904	Ociad2	1.45563	0.0392477	1.7719e-07	0.0349597	0.0633373	0.901703	0.0633375	0.098297	0.901703	Up
74614	Ocstamp	1.06821	0.0274151	0.0165187	0.0543911	0.910188	0.018902	0.926707	0.964579	0.018902	Up
18295	Ogn	2.1419	0.0102289	0	0	0	0	0	0	0	Up
320078	Olfml2b	1.65049	0.043805	0	0	0	0	0	0	0	Up
67013	Oma1	1.15581	0.0309018	0.00190385	0.0279745	0.464272	0.50585	0.466176	0.492246	0.50585	Up
18405	Orm1	1.86923	0.0208071	0	0	0	0	0	0	0	Up
232790	Oscar	1.38302	0.0201499	#N/A	#N/A	#N/A	#N/A	#N/A	#N/A	#N/A	Up
66357	Ostc	1.24614	0.00715883	0.000241702	0.427834	0.50378	0.0681449	0.504021	0.931613	0.0681449	Up
20409	Ostf1	1.3019	0.00661333	0.000166952	0.0407436	0.0369705	0.922119	0.0371375	0.0777142	0.922119	Up
18423	Otx1	1.28853	0.0297576	2.27299e-19	0.944875	0.000129634	0.0549951	0.000129634	0.945005	0.0549951	Up
18424	Otx2	1.26958	0.0305715	3.38779e-08	0.0321309	0.0186715	0.949198	0.0186716	0.0508024	0.949198	Up
18439	P2rx7	1.50412	0.0204174	0	0	0	0	0	0	0	Up
18441	P2ry1	1.31776	0.00794822	#N/A	#N/A	#N/A	#N/A	#N/A	#N/A	#N/A	Up
78826	P2ry10	1.50689	0.0372759	0	0	0	0	0	0	0	Up
70839	P2ry12	1.18232	0.00306784	2.49951e-22	3.38369e-13	5.08207e-24	1	2.55033e-22	3.38369e-13	1	Up
140795	P2ry14	1.60366	0.0237936	0.0005745	0.0230142	0.115717	0.860694	0.116292	0.138732	0.860694	Up
18442	P2ry2	1.43581	0.0236042	#N/A	#N/A	#N/A	#N/A	#N/A	#N/A	#N/A	Up
18452	P4ha2	1.5312	0.00124225	0	0	0	0	0	0	0	Up
320452	P4ha3	1.30379	0.0286655	#N/A	#N/A	#N/A	#N/A	#N/A	#N/A	#N/A	Up
18453	P4hb	1.16407	0.0268852	0.00108634	0.272908	0.684357	0.0416481	0.685444	0.957266	0.0416481	Up
18458	Pabpc1	1.24553	0.00132692	1.60136e-05	0.254797	0.267613	0.477573	0.267629	0.522411	0.477573	Up
218693	Paip1	1.12425	0.0146557	0.0010364	0.442711	0.55013	0.00612277	0.551167	0.992841	0.00612277	Up
18484	Pam	1.43153	0.040613	0.00175214	0.118636	0.0254642	0.854148	0.0272164	0.1441	0.854148	Up
210622	Pamr1	1.31967	0.0283432	#N/A	#N/A	#N/A	#N/A	#N/A	#N/A	#N/A	Up
211347	Pank3	1.19664	0.0134713	3.28981e-05	0.528035	0.31643	0.155502	0.316463	0.844466	0.155502	Up
208098	Panx3	1.82293	0.0377909	0	0	0	0	0	0	0	Up
76498	Paqr4	1.39922	0.0178772	0	0	0	0	0	0	0	Up
93737	Pard6g	1.6795	0.0153606	0.000110602	0.196724	0.422087	0.381078	0.422198	0.618812	0.381078	Up
235587	Parp3	1.33478	0.00122652	#N/A	#N/A	#N/A	#N/A	#N/A	#N/A	#N/A	Up
75317	Parpbp	1.65142	0.00751975	0	0	0	0	0	0	0	Up
57342	Parva	1.33425	0.00677269	4.93091e-06	0.503443	0.198484	0.298068	0.198489	0.701927	0.298068	Up
18505	Pax3	1.74484	0.010122	0	0	0	0	0	0	0	Up
18508	Pax6	1.54199	0.00213058	4.89634e-05	0.125682	0.00632894	0.86794	0.0063779	0.132011	0.86794	Up
93873	Pcdhb2	1.24175	0.0342489	#N/A	#N/A	#N/A	#N/A	#N/A	#N/A	#N/A	Up
18542	Pcolce	1.80548	0.0120199	1.77418e-12	0.000127758	2.42264e-12	0.999872	4.19682e-12	0.000127758	0.999872	Up
68833	Pdcl3	1.09519	0.0296264	0.000218754	0.638796	0.352583	0.00840179	0.352802	0.991379	0.00840179	Up
18576	Pde3b	1.26668	0.00646863	6.85783e-07	0.257732	0.128782	0.613485	0.128782	0.386514	0.613485	Up
238871	Pde4d	1.12413	0.0154439	#N/A	#N/A	#N/A	#N/A	#N/A	#N/A	#N/A	Up
18584	Pde8a	1.17955	0.0381574	9.28571e-05	0.823474	0.17527	0.00116338	0.175362	0.998744	0.00116338	Up
18591	Pdgfb	1.33643	0.0198413	#N/A	#N/A	#N/A	#N/A	#N/A	#N/A	#N/A	Up
54635	Pdgfc	1.16186	0.0111453	0.103036	0.12399	0.158806	0.614168	0.261842	0.282796	0.614168	Up
71785	Pdgfd	1.75619	0.0151475	#N/A	#N/A	#N/A	#N/A	#N/A	#N/A	#N/A	Up
12304	Pdia4	1.17581	0.0051497	0.00160995	0.399984	0.594134	0.00427154	0.595744	0.994119	0.00427154	Up
236900	Pdk3	1.18176	0.0401707	0.00302439	0.0272663	0.536696	0.433013	0.539721	0.563962	0.433013	Up
213019	Pdlim2	1.31682	0.037797	1.36386e-06	0.0606122	0.00945654	0.92993	0.0094579	0.0700688	0.92993	Up
56376	Pdlim5	1.3838	0.00024637	0	0	0	0	0	0	0	Up
67399	Pdlim7	1.35899	0.033925	7.13851e-08	0.800666	0.0466619	0.152672	0.046662	0.847328	0.152672	Up
14726	Pdpn	1.5299	0.0162494	0.0548245	0.33851	0.0319953	0.574671	0.0868198	0.370505	0.574671	Up
100710	Pds5b	1.23221	0.0280554	0.000494974	0.334559	0.599362	0.065584	0.599857	0.933921	0.065584	Up
111175	Pecr	1.35267	0.023836	0.000924971	0.0221927	0.300634	0.676248	0.301559	0.322827	0.676248	Up
18628	Per3	1.53837	0.00380122	0.168641	0.00304642	0.789291	0.0390223	0.957931	0.792337	0.0390223	Up
170768	Pfkfb3	1.56034	0.039261	#N/A	#N/A	#N/A	#N/A	#N/A	#N/A	#N/A	Up
70974	Pgm2l1	1.48707	0.0227258	6.93878e-11	0.0844208	0.012997	0.902582	0.012997	0.0974179	0.902582	Up
382207	Phf16	1.08965	0.0130092	0	0	0	0	0	0	0	Up
74016	Phf19	1.20883	0.0121383	#N/A	#N/A	#N/A	#N/A	#N/A	#N/A	#N/A	Up
110094	Phka2	1.12256	0.00015555	0.0141262	0.0305459	0.855745	0.099583	0.869871	0.886291	0.099583	Up
102093	Phkb	1.30138	0.00924271	0.000701574	0.0219684	0.268479	0.708851	0.269181	0.290448	0.708851	Up
67556	Pigm	1.09208	0.0211657	0.00579758	0.155579	0.828327	0.0102958	0.834125	0.983907	0.0102958	Up
83490	Pik3ap1	1.26364	0.0205128	1.14171e-06	0.0318717	6.70262e-07	0.968127	1.81198e-06	0.0318723	0.968127	Up
74769	Pik3cb	1.19956	0.0184885	4.14207e-11	0.972715	0.0023188	0.0249662	0.0023188	0.975034	0.0249662	Up
30955	Pik3cg	1.32044	0.0216329	0	0	0	0	0	0	0	Up
18708	Pik3r1	1.53369	0.0142489	1.55381e-06	0.118903	0.00370709	0.877388	0.00370865	0.12261	0.877388	Up
212167	Pion	1.62625	0.0211665	#N/A	#N/A	#N/A	#N/A	#N/A	#N/A	#N/A	Up
18741	Pitx2	1.11299	0.0277075	#N/A	#N/A	#N/A	#N/A	#N/A	#N/A	#N/A	Up
320795	Pkn1	1.41653	0.02426	0.000620704	0.0426512	0.403103	0.553625	0.403724	0.445754	0.553625	Up
109333	Pkn2	1.14385	0.0226446	0.00160604	0.231606	0.730026	0.0367627	0.731632	0.961631	0.0367627	Up
192654	Pla2g15	1.21163	0.0101827	0.00016392	0.254534	0.486953	0.258349	0.487117	0.741487	0.258349	Up
225845	Pla2g16	1.33509	0.02649	4.87394e-08	0.0480422	0.0619178	0.89004	0.0619178	0.10996	0.89004	Up
18782	Pla2g2d	1.40746	0.0102557	#N/A	#N/A	#N/A	#N/A	#N/A	#N/A	#N/A	Up
18784	Pla2g5	1.62861	0.0333587	#N/A	#N/A	#N/A	#N/A	#N/A	#N/A	#N/A	Up
18779	Pla2r1	1.3904	0.041061	2.56106e-05	0.601764	0.280425	0.117785	0.280451	0.882189	0.117785	Up
22634	Plagl1	1.54857	0.00546835	5.17852e-08	0.0420178	0.00912607	0.948856	0.00912612	0.0511439	0.948856	Up
54711	Plagl2	1.2596	0.042981	0.000129702	0.0312044	0.21303	0.755636	0.21316	0.244234	0.755636	Up
66857	Plbd1	1.74507	0.0213164	0	0	0	0	0	0	0	Up
18795	Plcb1	1.60238	0.027815	0	0	0	0	0	0	0	Up
18799	Plcd1	1.56137	0.0195295	#N/A	#N/A	#N/A	#N/A	#N/A	#N/A	#N/A	Up
18803	Plcg1	1.30366	0.00984111	4.88516e-07	0.929196	0.0466605	0.0241427	0.046661	0.975857	0.0241427	Up
18806	Pld2	1.23199	0.0183612	0.0223411	0.0138995	0.422282	0.541477	0.444624	0.436182	0.541477	Up
104759	Pld4	1.66757	0.0441496	1.18178e-12	2.65226e-07	1.62201e-14	1	1.198e-12	2.65226e-07	1	Up
319455	Pld5	1.42292	0.00667099	#N/A	#N/A	#N/A	#N/A	#N/A	#N/A	#N/A	Up
18810	Plec	1.40257	0.0120562	0.00170978	0.105049	0.0286904	0.864551	0.0304001	0.133739	0.864551	Up
83436	Plekha2	1.63463	0.0491783	2.44978e-08	0.0616814	5.07907e-07	0.938318	5.32405e-07	0.0616819	0.938318	Up
83435	Plekha3	1.15333	0.035031	0.00711701	0.143532	0.841072	0.00827829	0.848189	0.984605	0.00827829	Up
109135	Plekha5	1.35903	0.0381681	0.00453104	0.141968	0.830547	0.0229542	0.835078	0.972515	0.0229542	Up
72287	Plekhf1	1.69183	0.00082377	0.0668511	0.0242967	0.366087	0.542765	0.432938	0.390384	0.542765	Up
263406	Plekhg3	1.47068	0.0425812	1.75203e-07	0.0435226	0.0709164	0.885561	0.0709165	0.114439	0.885561	Up
269608	Plekhg5	1.29958	0.0341591	0	0	0	0	0	0	0	Up
67220	Plekho1	1.41096	0.0124591	5.84235e-09	0.899376	0.0172168	0.0834071	0.0172168	0.916593	0.0834071	Up
18817	Plk1	1.56553	0.0373855	2.32216e-07	0.0805636	0.00431504	0.915121	0.00431528	0.0848787	0.915121	Up
20873	Plk4	1.78599	0.0380249	4.24457e-14	0.56313	0.00825497	0.428615	0.00825497	0.571385	0.428615	Up
26432	Plod2	1.36545	0.0309348	0.000308653	0.0356543	0.0528583	0.911179	0.0531669	0.0885126	0.911179	Up
18828	Plscr2	1.8287	0.0432163	#N/A	#N/A	#N/A	#N/A	#N/A	#N/A	#N/A	Up
235527	Plscr4	1.33791	0.035112	#N/A	#N/A	#N/A	#N/A	#N/A	#N/A	#N/A	Up
18830	Pltp	1.49953	0.0219351	9.45595e-05	0.1362	0.00665698	0.857049	0.00675154	0.142857	0.857049	Up
67448	Plxdc2	1.58497	0.0145015	8.16223e-07	0.00346379	6.7943e-08	0.996535	8.84166e-07	0.00346385	0.996535	Up
18845	Plxna2	1.63795	0.0464893	0.00625972	0.0155928	0.46784	0.510307	0.4741	0.483433	0.510307	Up
93843	Pnck	1.30593	0.0103514	0	0	0	0	0	0	0	Up
56695	Pnkd	1.13626	0.00395751	6.52898e-05	0.165085	0.352019	0.48283	0.352085	0.517104	0.48283	Up
67452	Pnpla8	1.05401	0.0481987	0.000936433	0.237118	0.687282	0.0746636	0.688218	0.9244	0.0746636	Up
52830	Pnrc2	1.13456	0.00263662	9.13968e-05	0.545141	0.383552	0.0712158	0.383644	0.928693	0.0712158	Up
244550	Podnl1	1.48473	0.0337491	#N/A	#N/A	#N/A	#N/A	#N/A	#N/A	#N/A	Up
27205	Podxl	1.1892	0.0171267	0.00240966	0.425365	0.571004	0.00122114	0.573414	0.996369	0.00122114	Up
69693	Pof1b	1.48579	0.0174137	0	0	0	0	0	0	0	Up
18969	Pola2	1.21885	0.0367032	3.11956e-08	0.184186	0.0751666	0.740647	0.0751666	0.259353	0.740647	Up
67811	Poldip2	1.16883	0.0116107	0.000105344	0.460341	0.42599	0.113564	0.426095	0.886331	0.113564	Up
18973	Pole	1.4967	0.00940679	5.41836e-16	0.511803	0.00209774	0.486099	0.00209774	0.513901	0.486099	Up
272158	Poln	1.15643	0.0444705	#N/A	#N/A	#N/A	#N/A	#N/A	#N/A	#N/A	Up
20019	Polr1a	1.25389	0.0329775	0.000190686	0.156994	0.46221	0.380605	0.462401	0.619204	0.380605	Up
28015	Polr2m	1.17806	0.048554	0.000786159	0.390757	0.589407	0.0190498	0.590193	0.980164	0.0190498	Up
70428	Polr3b	1.18572	0.0275108	4.09426e-06	0.59921	0.178326	0.22246	0.17833	0.777536	0.22246	Up
67486	Polr3g	1.12165	0.049157	#N/A	#N/A	#N/A	#N/A	#N/A	#N/A	#N/A	Up
66161	Pop4	1.0438	0.017575	2.96399e-05	0.770611	0.208158	0.0212016	0.208188	0.978769	0.0212016	Up
18986	Pou2f1	1.1488	0.00033421	0.000928602	0.325116	0.64404	0.0299156	0.644968	0.969156	0.0299156	Up
50784	Ppap2c	1.45079	0.0109848	0.000423436	0.0377318	0.337001	0.624844	0.337424	0.374733	0.624844	Up
19024	Ppfibp2	1.4828	0.0104894	2.54912e-05	0.0240527	0.116998	0.858923	0.117024	0.141051	0.858923	Up
227399	Ppip5k2	1.20424	0.0335415	3.60284e-06	0.640293	0.166327	0.193376	0.166331	0.80662	0.193376	Up
319468	Ppm1h	1.05506	0.0225143	0.189116	0.00949435	0.534614	0.266776	0.72373	0.544108	0.266776	Up
67905	Ppm1m	1.34907	0.00576655	3.49166e-06	0.300661	3.87416e-05	0.699296	4.22333e-05	0.3007	0.699296	Up
26930	Ppnr	1.52426	0.0242504	#N/A	#N/A	#N/A	#N/A	#N/A	#N/A	#N/A	Up
68458	Ppp1r14a	1.53078	0.00541802	7.10967e-29	0.992231	1.47929e-08	0.00776926	1.47929e-08	0.992231	0.00776926	Up
243725	Ppp1r9a	1.3912	0.0042399	8.45428e-07	0.121672	0.121341	0.756986	0.121342	0.243013	0.756986	Up
21770	Ppp2r5d	1.06392	0.0385119	0.00186308	0.239291	0.732992	0.0258543	0.734855	0.972283	0.0258543	Up
74521	Ppp4r4	1.31526	0.0149158	#N/A	#N/A	#N/A	#N/A	#N/A	#N/A	#N/A	Up
52036	Ppp6r3	1.09889	0.0265477	0.00467811	0.128109	0.838567	0.0286461	0.843245	0.966676	0.0286461	Up
226169	Pprc1	1.24621	0.0425635	4.88638e-05	0.267946	0.360349	0.371656	0.360398	0.628295	0.371656	Up
233406	Prc1	1.46024	0.0447663	2.05628e-05	0.0414578	0.157715	0.800806	0.157736	0.199173	0.800806	Up
70779	Prdm5	1.47731	0.0211179	#N/A	#N/A	#N/A	#N/A	#N/A	#N/A	#N/A	Up
11758	Prdx6	1.23891	0.0247924	2.70972e-05	0.0352203	0.0278533	0.936899	0.0278804	0.0630737	0.936899	Up
54630	Prickle3	1.09821	0.0104981	#N/A	#N/A	#N/A	#N/A	#N/A	#N/A	#N/A	Up
19076	Prim2	1.24276	0.0270804	1.72216e-05	0.870519	0.124248	0.0052159	0.124265	0.994767	0.0052159	Up
19079	Prkab1	1.40172	0.0135687	1.69901e-06	0.0785635	0.122977	0.798458	0.122979	0.20154	0.798458	Up
108099	Prkag2	1.39395	0.016555	6.13517e-06	0.778282	0.154334	0.0673784	0.15434	0.932615	0.0673784	Up
18750	Prkca	1.41814	0.00827014	1.10809e-05	0.168344	0.224679	0.606965	0.22469	0.393023	0.606965	Up
18753	Prkcd	1.29551	0.0381374	5.51166e-06	0.15095	0.185872	0.663172	0.185878	0.336822	0.663172	Up
109042	Prkcdbp	1.51371	0.040036	0	0	0	0	0	0	0	Up
18755	Prkch	1.53327	0.0162844	3.13497e-05	0.0353869	0.028562	0.93602	0.0285934	0.0639489	0.93602	Up
19089	Prkcsh	1.33793	0.0122227	0	0	0	0	0	0	0	Up
75292	Prkd3	1.68491	0.00833039	6.67564e-06	0.0233562	0.0358988	0.940738	0.0359055	0.059255	0.940738	Up
19125	Prodh	1.27374	0.00099156	0.00546964	0.140672	0.0380555	0.815802	0.0435251	0.178728	0.815802	Up
50501	Prok2	1.24191	0.00829113	#N/A	#N/A	#N/A	#N/A	#N/A	#N/A	#N/A	Up
19128	Pros1	1.64551	0.0477989	0	0	0	0	0	0	0	Up
227545	Proser2	1.15073	0.0392237	0.000189612	0.0467072	0.0324343	0.920669	0.0326239	0.0791415	0.920669	Up
19130	Prox1	1.48994	0.0280826	#N/A	#N/A	#N/A	#N/A	#N/A	#N/A	#N/A	Up
56194	Prpf40a	1.12625	0.00764039	0.00117419	0.397046	0.593318	0.00846218	0.594492	0.990364	0.00846218	Up
110639	Prps2	1.36703	0.0393274	1.65976e-08	0.0603683	0.00238389	0.937248	0.00238391	0.0627522	0.937248	Up
109270	Prr5	1.20723	0.0133359	#N/A	#N/A	#N/A	#N/A	#N/A	#N/A	#N/A	Up
72446	Prr5l	1.6759	0.0254737	0.000122744	0.232904	0.00324298	0.76373	0.00336572	0.236147	0.76373	Up
73137	Prrc1	1.13321	0.014484	0.00733519	0.161141	0.826246	0.00527749	0.833581	0.987387	0.00527749	Up
210673	Prrt3	1.12005	0.0448144	0	0	0	0	0	0	0	Up
76453	Prss23	1.71926	0.0210814	0	0	0	0	0	0	0	Up
229589	Prune	1.14344	0.045334	0.00366627	0.122658	0.824059	0.049617	0.827725	0.946717	0.049617	Up
19153	Prx	1.07397	0.0287472	#N/A	#N/A	#N/A	#N/A	#N/A	#N/A	#N/A	Up
107272	Psat1	1.69483	0.00811318	1.45548e-09	0.0519252	0.0197282	0.928347	0.0197282	0.0716534	0.928347	Up
16912	Psmb9	1.48094	0.00885801	1.90233e-08	0.0587601	0.00284729	0.938393	0.00284731	0.0616074	0.938393	Up
19188	Psme2	1.9462	0.0122491	0.00359344	0.106501	0.81959	0.0703149	0.823184	0.926092	0.0703149	Up
57390	Psors1c2	1.35284	0.0036893	#N/A	#N/A	#N/A	#N/A	#N/A	#N/A	#N/A	Up
19200	Pstpip1	1.35662	0.00712648	0	0	0	0	0	0	0	Up
69956	Ptcd3	1.11693	0.0220013	0.00426713	0.122419	0.834996	0.0383172	0.839263	0.957416	0.0383172	Up
19217	Ptger2	1.35666	0.0461838	0	0	0	0	0	0	0	Up
19219	Ptger4	1.29521	0.0305369	6.97544e-07	0.144631	0.1211	0.734269	0.121101	0.265731	0.734269	Up
19221	Ptgfrn	1.55729	0.0415301	6.29664e-06	0.0868865	0.00745846	0.905649	0.00746476	0.094345	0.905649	Up
19223	Ptgis	1.53532	0.0493622	0	0	0	0	0	0	0	Up
19224	Ptgs1	1.4989	0.0279375	0	0	0	0	0	0	0	Up
14083	Ptk2	1.17559	0.0160614	0.00350768	0.399819	0.59597	0.000703288	0.599478	0.995789	0.000703288	Up
19253	Ptpn18	1.34393	0.0406438	3.30871e-07	0.069791	0.00599826	0.92421	0.00599859	0.0757892	0.92421	Up
15170	Ptpn6	1.11101	0.0326966	7.5482e-08	0.583416	0.0681363	0.348448	0.0681364	0.651552	0.348448	Up
19267	Ptpre	1.48427	0.00522981	9.42246e-08	0.0914706	0.081666	0.826863	0.0816661	0.173137	0.826863	Up
19272	Ptprk	1.60033	0.0104797	0.000214914	0.114374	0.010899	0.874512	0.0111139	0.125273	0.874512	Up
19274	Ptprm	1.48433	0.041655	0.0144014	0.0241166	0.260922	0.70056	0.275323	0.285038	0.70056	Up
13924	Ptprv	1.28899	0.00904268	0	0	0	0	0	0	0	Up
19285	Ptrf	1.58309	0.0496398	0	0	0	0	0	0	0	Up
108705	Pttg1ip	1.1866	0.00653225	0.00894904	0.0317158	0.787228	0.172107	0.796177	0.818944	0.172107	Up
59038	Pxmp4	1.10538	0.0144639	0.00174012	0.200968	0.74932	0.0479725	0.75106	0.950287	0.0479725	Up
19303	Pxn	1.35375	0.00969607	3.37569e-07	0.0226753	0.0431765	0.934148	0.0431768	0.0658518	0.934148	Up
68328	Rab13	1.2923	0.0462097	0.0482538	0.126682	0.825025	3.95646e-05	0.873279	0.951707	3.95646e-05	Up
19332	Rab20	1.27781	0.0465207	#N/A	#N/A	#N/A	#N/A	#N/A	#N/A	#N/A	Up
67844	Rab32	1.40743	0.034629	3.15797e-17	2.74748e-05	1.76556e-08	0.999973	1.76556e-08	2.74924e-05	0.999973	Up
19376	Rab34	1.47105	0.0394091	0	0	0	0	0	0	0	Up
72433	Rab38	1.35037	0.047247	0.000340448	0.53921	0.446096	0.0143541	0.446436	0.985305	0.0143541	Up
69834	Rab43	1.15332	0.0321838	0	0	0	0	0	0	0	Up
19345	Rab5c	1.11148	0.0117047	0.00204633	0.018533	0.328999	0.650422	0.331045	0.347532	0.650422	Up
226422	Rab7l1	1.46135	0.00072371	4.73245e-06	0.0640866	0.0105109	0.925398	0.0105156	0.0745975	0.925398	Up
19353	Rac1	1.34719	0.0182316	0.000470094	0.238129	0.612762	0.148639	0.613232	0.850891	0.148639	Up
19360	Rad50	1.22558	0.0278366	0.027167	0.00949236	0.652291	0.31105	0.679458	0.661783	0.31105	Up
623474	Rad54b	1.64838	0.00570577	0	0	0	0	0	0	0	Up
19377	Rai1	1.33147	0.0119007	0.000269212	0.052512	0.346241	0.600977	0.34651	0.398753	0.600977	Up
75646	Rai14	1.72024	0.0243018	0.00320486	0.020328	0.217115	0.759352	0.22032	0.237443	0.759352	Up
215449	Rap1b	1.32948	0.0282201	0	0	0	0	0	0	0	Up
74012	Rap2b	1.24068	0.0159552	0.000680351	0.174937	0.644456	0.179927	0.645136	0.819393	0.179927	Up
72065	Rap2c	1.28264	0.0334696	0	0	0	0	0	0	0	Up
107746	Rapgef1	1.07214	0.0404154	5.78252e-05	0.795808	0.198833	0.00530168	0.19889	0.99464	0.00530168	Up
217944	Rapgef5	1.76511	0.0004542	1.89293e-08	0.0347939	0.0339239	0.931282	0.0339239	0.0687178	0.931282	Up
19401	Rara	1.46107	0.00412655	#N/A	#N/A	#N/A	#N/A	#N/A	#N/A	#N/A	Up
218772	Rarb	1.23713	0.0116129	0.122236	0.0111707	0.862849	0.00374476	0.985085	0.874019	0.00374476	Up
218397	Rasa1	1.09742	0.0185224	0.00044885	0.494374	0.489895	0.0152821	0.490344	0.984269	0.0152821	Up
54153	Rasa4	1.3913	0.00567635	#N/A	#N/A	#N/A	#N/A	#N/A	#N/A	#N/A	Up
19419	Rasgrp1	1.33202	0.00373519	0	0	0	0	0	0	0	Up
54354	Rassf5	1.26817	0.00188155	0.00470478	0.0166439	0.312409	0.666242	0.317114	0.329053	0.666242	Up
245688	Rbbp7	1.15958	0.0407992	0.000157831	0.531661	0.422544	0.0456369	0.422702	0.954205	0.0456369	Up
225182	Rbbp8	1.19609	0.00670339	0.0027436	0.0890831	0.770718	0.137455	0.773462	0.859801	0.137455	Up
19650	Rbl1	1.43847	0.0336097	1.46652e-08	0.0478365	0.00449901	0.947665	0.00449903	0.0523355	0.947665	Up
245945	Rbm47	1.39917	0.0279956	0.0026821	0.278788	0.0120277	0.706502	0.0147099	0.290816	0.706502	Up
19655	Rbmx	1.1071	0.0233996	5.30839e-05	0.706473	0.267399	0.026075	0.267452	0.973872	0.026075	Up
19659	Rbp1	1.42871	0.0368773	0	0	0	0	0	0	0	Up
19663	Rbpms	1.49961	0.00045442	0.000147586	0.0425674	0.0337647	0.92352	0.0339123	0.0763322	0.92352	Up
54720	Rcan1	1.10216	0.0477017	0.000195745	0.64022	0.349659	0.00992523	0.349855	0.989879	0.00992523	Up
19672	Rcn1	1.5338	0.0320322	3.47329e-07	0.105326	0.00300859	0.891665	0.00300894	0.108335	0.891665	Up
52377	Rcn3	1.85104	0.0464605	0	0	0	0	0	0	0	Up
104383	Rcor2	1.51993	0.0246234	2.94565e-07	0.0826913	0.0938622	0.823446	0.0938625	0.176553	0.823446	Up
98711	Rdh10	1.20568	0.0408841	0.0507593	0.0209546	0.915083	0.013203	0.965842	0.936038	0.013203	Up
19684	Rdx	1.50216	0.0226309	6.93901e-11	0.183218	0.0338478	0.782934	0.0338478	0.217066	0.782934	Up
72549	Reep4	1.302	0.0118502	3.62644e-08	0.182459	0.0768217	0.740719	0.0768217	0.259281	0.740719	Up
13476	Reep5	1.51051	0.0119343	0.00124678	0.551094	0.446729	0.000930076	0.447976	0.997823	0.000930076	Up
19712	Rest	1.36368	0.0464499	0	0	0	0	0	0	0	Up
56210	Rev1	1.20287	0.0101861	1.84135e-06	0.916213	0.0682086	0.0155766	0.0682104	0.984422	0.0155766	Up
69263	Rfc3	1.16986	0.00114313	1.22896e-06	0.894066	0.0722006	0.0337318	0.0722018	0.966267	0.0337318	Up
71746	Rgl3	1.23082	0.00215992	#N/A	#N/A	#N/A	#N/A	#N/A	#N/A	#N/A	Up
67865	Rgs10	1.36663	0.0417985	5.0026e-07	0.143451	3.45753e-06	0.856545	3.95779e-06	0.143455	0.856545	Up
19735	Rgs2	1.49266	0.0178147	2.41314e-14	0.000587252	1.07112e-06	0.999412	1.07112e-06	0.000588323	0.999412	Up
50780	Rgs3	1.14566	0.0435293	3.12728e-05	0.707482	0.248039	0.0444472	0.248071	0.955521	0.0444472	Up
13650	Rhbdf1	1.33791	0.00165706	0.00227243	0.0676206	0.0521893	0.877918	0.0544617	0.11981	0.877918	Up
73296	Rhobtb3	1.42457	0.0351406	5.72411e-08	0.368031	0.0777666	0.554203	0.0777666	0.445797	0.554203	Up
11853	Rhoc	1.33406	0.0292426	8.59406e-06	0.0416999	0.0187616	0.93953	0.0187702	0.0604616	0.93953	Up
74030	Rin2	1.34948	0.00684335	0	0	0	0	0	0	0	Up
71340	Riok1	1.17278	0.0296997	6.97484e-05	0.707584	0.274083	0.0182641	0.274152	0.981666	0.0182641	Up
19766	Ripk1	1.38322	0.00299526	0.0129533	0.032412	0.85243	0.102205	0.865383	0.884842	0.102205	Up
381110	Rmdn2	1.67845	0.0156311	0	0	0	0	0	0	0	Up
68867	Rnf122	1.1437	0.0211796	4.86638e-06	0.920394	0.0746591	0.00494254	0.074664	0.995053	0.00494254	Up
24017	Rnf13	1.08046	0.0357851	0.0110988	0.0178008	0.680767	0.290334	0.691865	0.698568	0.290334	Up
56515	Rnf138	1.26211	0.0450282	5.58607e-05	0.580706	0.3371	0.0821382	0.337156	0.917806	0.0821382	Up
73469	Rnf38	1.27121	0.0343237	2.38473e-05	0.78861	0.190883	0.0204832	0.190907	0.979493	0.0204832	Up
54197	Rnf5	1.13621	0.00650858	0.00102301	0.429792	0.561798	0.00738746	0.562821	0.99159	0.00738746	Up
76892	Rnft1	1.18857	0.010346	0	0	0	0	0	0	0	Up
19876	Robo1	1.17764	0.0377706	0.000882602	0.446533	0.544585	0.00799912	0.545468	0.991118	0.00799912	Up
19878	Rock2	1.34181	0.0471382	0.0121215	0.0377649	0.864995	0.0851188	0.877116	0.90276	0.0851188	Up
19881	Rom1	1.39731	0.00393609	#N/A	#N/A	#N/A	#N/A	#N/A	#N/A	#N/A	Up
19883	Rora	1.16614	0.00811705	#N/A	#N/A	#N/A	#N/A	#N/A	#N/A	#N/A	Up
19883	Rora	1.38392	0.0174443	2.64954e-05	0.206898	0.00249695	0.790579	0.00252345	0.209395	0.790579	Up
19885	Rorc	1.26586	0.0365233	0	0	0	0	0	0	0	Up
58251	RP23-394O9.3	1.20119	0.00508981	#N/A	#N/A	#N/A	#N/A	#N/A	#N/A	#N/A	Up
208366	Rpp40	1.34275	0.0330806	3.48545e-05	0.378946	0.338506	0.282514	0.338541	0.717452	0.282514	Up
267019	Rps15a	1.05612	0.0131979	3.11889e-05	0.729413	0.235666	0.0348902	0.235697	0.965079	0.0348902	Up
110651	Rps6ka3	1.40584	0.0451252	9.1434e-05	0.591864	0.359851	0.0481936	0.359942	0.951715	0.0481936	Up
72508	Rps6kb1	1.17637	0.00536859	8.74354e-05	0.479827	0.404911	0.115175	0.404999	0.884738	0.115175	Up
66922	Rras2	1.3434	0.00031983	0.000237249	0.35752	0.526771	0.115472	0.527008	0.88429	0.115472	Up
81910	Rrbp1	1.72878	0.0279751	0.00895362	0.0234223	0.714266	0.253358	0.72322	0.737688	0.253358	Up
68750	Rreb1	1.5875	0.00983321	0	0	0	0	0	0	0	Up
20133	Rrm1	1.31966	0.0332098	6.86412e-07	0.0604363	0.0975056	0.842057	0.0975062	0.157942	0.842057	Up
192199	Rspo1	1.18103	0.0463153	#N/A	#N/A	#N/A	#N/A	#N/A	#N/A	#N/A	Up
67775	Rtp4	1.53173	0.00323592	1.23919e-07	0.0456758	0.00928266	0.945041	0.00928279	0.0549585	0.945041	Up
246102	Rttn	1.23189	0.0111605	0.00233932	0.0794595	0.729736	0.188465	0.732075	0.809195	0.188465	Up
12394	Runx1	1.73826	0.00458128	0.00178975	0.153652	0.0194611	0.825097	0.0212509	0.173113	0.825097	Up
12393	Runx2	1.78493	0.0416904	6.16096e-23	2.43314e-11	5.40027e-22	1	6.01637e-22	2.43314e-11	1	Up
20194	S100a10	1.70082	0.025872	1.67951e-19	2.98599e-06	2.45186e-11	0.999997	2.45186e-11	2.98601e-06	0.999997	Up
20196	S100a13	1.37791	0.00560104	0.000642633	0.0212527	0.137039	0.841065	0.137682	0.158292	0.841065	Up
20203	S100b	1.4305	0.0175361	0	0	0	0	0	0	0	Up
58198	Sall1	1.36966	0.0293243	0	0	0	0	0	0	0	Up
50524	Sall2	1.19591	0.03884	0	0	0	0	0	0	0	Up
320679	Samd12	1.27216	0.0381278	#N/A	#N/A	#N/A	#N/A	#N/A	#N/A	#N/A	Up
320825	Samd5	1.83205	0.0144341	#N/A	#N/A	#N/A	#N/A	#N/A	#N/A	#N/A	Up
192166	Sardh	1.39218	0.00066868	#N/A	#N/A	#N/A	#N/A	#N/A	#N/A	#N/A	Up
70097	Sash1	1.67354	0.0227738	6.47069e-16	0.00105469	6.93291e-06	0.998938	6.93291e-06	0.00106162	0.998938	Up
74131	Sash3	1.16989	0.023365	8.98387e-07	0.170951	0.00147119	0.827576	0.00147209	0.172423	0.827576	Up
72776	Sass6	1.4488	0.0176324	6.99933e-10	0.283404	0.0424598	0.674136	0.0424598	0.325864	0.674136	Up
20230	Satb1	1.24347	0.0415187	0.000213114	0.517262	0.446341	0.0361846	0.446554	0.963602	0.0361846	Up
320271	Scai	1.07209	0.0388524	1.90523e-05	0.907785	0.0911107	0.00108508	0.0911298	0.998896	0.00108508	Up
219151	Scara3	1.66647	0.0323513	0	0	0	0	0	0	0	Up
71145	Scara5	1.43322	0.0209712	0	0	0	0	0	0	0	Up
20778	Scarb1	1.3137	0.00999175	2.08764e-05	0.169648	0.263437	0.566894	0.263458	0.433085	0.566894	Up
380713	Scarf1	1.07814	0.031977	#N/A	#N/A	#N/A	#N/A	#N/A	#N/A	#N/A	Up
64929	Scel	1.41343	0.0172997	0	0	0	0	0	0	0	Up
20254	Scg2	1.41781	0.00841413	6.38812e-08	0.0400499	0.05852	0.90143	0.0585201	0.0985699	0.90143	Up
68662	Scgb3a1	1.72521	0.0219479	3.53608e-05	0.0143658	3.32949e-06	0.985596	3.86903e-05	0.0143691	0.985596	Up
20272	Scn7a	1.30274	0.00351586	0.00224675	0.49902	0.498233	0.000500222	0.50048	0.997253	0.000500222	Up
56788	Scube2	1.0464	0.0290167	#N/A	#N/A	#N/A	#N/A	#N/A	#N/A	#N/A	Up
237979	Sdk2	1.3464	0.0260023	0.144357	0.0416875	0.32572	0.488235	0.470077	0.367407	0.488235	Up
20324	Sdpr	1.44622	0.0305517	#N/A	#N/A	#N/A	#N/A	#N/A	#N/A	#N/A	Up
257635	Sdsl	1.08027	0.0143965	#N/A	#N/A	#N/A	#N/A	#N/A	#N/A	#N/A	Up
66286	Sec11c	1.28998	0.0448673	0.00341644	0.116061	0.817469	0.0630534	0.820885	0.93353	0.0630534	Up
20334	Sec23a	1.18765	0.0006514	0.00969263	0.127433	0.857178	0.00569697	0.86687	0.98461	0.00569697	Up
77371	Sec24a	1.36847	0.0316497	0.00413281	0.0694327	0.797724	0.128711	0.801857	0.867157	0.128711	Up
231238	Sel1l3	1.37768	0.00484846	6.07426e-07	0.860479	0.0695463	0.0699742	0.0695469	0.930025	0.0699742	Up
20346	Sema3a	1.32605	0.015151	0	0	0	0	0	0	0	Up
20347	Sema3b	1.42031	0.00595067	#N/A	#N/A	#N/A	#N/A	#N/A	#N/A	#N/A	Up
74777	Sepn1	1.60374	0.0276784	5.76343e-09	0.0388722	0.0128968	0.948231	0.0128968	0.051769	0.948231	Up
20363	Sepp1	1.71707	0.044547	7.85264e-16	1.26751e-07	1.82474e-16	1	9.67738e-16	1.26751e-07	1	Up
20725	Serpinb8	1.41195	0.0201583	0.00143046	0.0964445	0.681931	0.220194	0.683361	0.778375	0.220194	Up
20725	Serpinb8	1.49771	0.0329446	#N/A	#N/A	#N/A	#N/A	#N/A	#N/A	#N/A	Up
20723	Serpinb9	1.50629	0.0196585	0	0	0	0	0	0	0	Up
20317	Serpinf1	1.6528	0.03016	9.65287e-10	0.00011238	5.34652e-11	0.999888	1.01875e-09	0.00011238	0.999888	Up
214791	Sertad4	1.45551	0.0167557	7.12171e-12	0.488434	0.018197	0.493369	0.018197	0.506631	0.493369	Up
78887	Sfi1	1.24668	0.0201867	0.000925327	0.419079	0.569778	0.0102174	0.570703	0.988857	0.0102174	Up
20379	Sfrp4	1.92011	0.00377597	0.0513393	0.182716	0.0886953	0.67725	0.140035	0.271411	0.67725	Up
108735	Sft2d2	1.07705	0.0201416	0.0117511	0.05074	0.889673	0.0478355	0.901425	0.940413	0.0478355	Up
14057	Sfxn1	1.16944	0.0363786	0.00151903	0.17924	0.742623	0.0766171	0.744142	0.921864	0.0766171	Up
208449	Sgms1	1.38019	0.0184117	0	0	0	0	0	0	0	Up
74442	Sgms2	1.63202	0.012017	#N/A	#N/A	#N/A	#N/A	#N/A	#N/A	#N/A	Up
68549	Sgol2	1.65017	0.00591143	1.30248e-09	0.0486631	0.0138768	0.93746	0.0138768	0.06254	0.93746	Up
16923	Sh2b3	1.22755	0.00409042	0	0	0	0	0	0	0	Up
244885	Sh2d7	1.21833	0.0152714	#N/A	#N/A	#N/A	#N/A	#N/A	#N/A	#N/A	Up
212531	Sh3bgrl2	1.27145	0.0390912	0.0420773	0.0564901	0.900368	0.00106479	0.942445	0.956858	0.00106479	Up
24055	Sh3bp2	1.249	0.0409633	8.9034e-09	0.731926	0.033847	0.234227	0.033847	0.765773	0.234227	Up
98402	Sh3bp4	1.15614	0.0100815	9.9156e-07	0.956078	0.0392288	0.00469216	0.0392298	0.995307	0.00469216	Up
24056	Sh3bp5	1.28072	0.0183323	0	0	0	0	0	0	0	Up
27059	Sh3d19	1.77898	0.00136618	0.00313032	0.026873	0.53893	0.431067	0.54206	0.565803	0.431067	Up
268396	Sh3pxd2b	1.84791	0.0401503	2.1392e-08	0.0337979	0.0174232	0.948779	0.0174232	0.0512211	0.948779	Up
435684	Shf	1.23321	0.0276677	#N/A	#N/A	#N/A	#N/A	#N/A	#N/A	#N/A	Up
66940	Shisa5	1.27657	0.00135582	0.00112184	0.0941837	0.639418	0.265277	0.64054	0.733601	0.265277	Up
268281	Shprh	1.0947	0.00935254	4.64111e-05	0.895718	0.103877	0.00035881	0.103923	0.999595	0.00035881	Up
22619	Siae	1.25801	0.0201421	0.0832383	0.0807746	0.835965	2.23761e-05	0.919203	0.916739	2.23761e-05	Up
235344	Sik2	1.26695	0.0473002	0	0	0	0	0	0	0	Up
30954	Siva1	1.30852	0.0339598	0.00150219	0.285805	0.691768	0.0209246	0.69327	0.977573	0.0209246	Up
20471	Six1	1.40643	0.0118098	2.73971e-09	0.0475541	0.0237176	0.928728	0.0237176	0.0712717	0.928728	Up
20472	Six2	1.34705	0.00685618	0.000260316	0.0257965	0.0765106	0.897433	0.076771	0.102307	0.897433	Up
75991	Slain2	1.09436	0.0249818	0.00678058	0.227956	0.763427	0.00183654	0.770208	0.991383	0.00183654	Up
75345	Slamf7	1.4347	0.03833	0	0	0	0	0	0	0	Up
214601	Slc10a3	1.31958	0.0408692	0.00385634	0.0951937	0.821077	0.0798727	0.824934	0.916271	0.0798727	Up
241877	Slc10a5	1.41633	0.0444243	#N/A	#N/A	#N/A	#N/A	#N/A	#N/A	#N/A	Up
20498	Slc12a4	1.46791	0.0127553	#N/A	#N/A	#N/A	#N/A	#N/A	#N/A	#N/A	Up
237831	Slc13a5	1.97728	0.0172158	0.00551536	0.0219175	0.589649	0.382918	0.595164	0.611566	0.382918	Up
108052	Slc14a1	1.21713	0.0198864	1.18193e-05	0.103302	0.00647507	0.890211	0.00648689	0.109777	0.890211	Up
57738	Slc15a2	1.56087	0.00127977	0.000149199	0.348294	0.000265691	0.651291	0.00041489	0.34856	0.651291	Up
20502	Slc16a2	1.34085	0.037868	0.0177893	0.0175093	0.346689	0.618012	0.364478	0.364198	0.618012	Up
229699	Slc16a4	1.60061	0.0309302	0	0	0	0	0	0	0	Up
20510	Slc1a1	1.35343	0.0103379	0	0	0	0	0	0	0	Up
20515	Slc20a1	1.12139	0.0355338	7.35638e-05	0.565385	0.360814	0.073727	0.360888	0.926199	0.073727	Up
56517	Slc22a21	1.40302	0.0120153	#N/A	#N/A	#N/A	#N/A	#N/A	#N/A	#N/A	Up
20520	Slc22a5	1.48545	0.00154123	0.00139939	0.0947762	0.675681	0.228144	0.67708	0.770457	0.228144	Up
170756	Slc24a6	1.38493	0.00355841	0	0	0	0	0	0	0	Up
27376	Slc25a10	1.23649	0.0140015	6.801e-05	0.320529	0.399398	0.280005	0.399466	0.719927	0.280005	Up
217593	Slc25a21	1.28775	0.011645	#N/A	#N/A	#N/A	#N/A	#N/A	#N/A	#N/A	Up
229731	Slc25a24	1.51448	0.0401029	1.57033e-09	0.239342	0.0488758	0.711782	0.0488758	0.288218	0.711782	Up
192287	Slc25a36	1.44489	0.0117407	0.00121486	0.306604	0.668547	0.0236337	0.669762	0.975151	0.0236337	Up
11739	Slc25a4	1.08896	0.047995	0.000612453	0.615467	0.382261	0.00165921	0.382874	0.997728	0.00165921	Up
107375	Slc25a45	1.36521	0.0471168	0	0	0	0	0	0	0	Up
13521	Slc26a2	1.41447	0.00140979	0	0	0	0	0	0	0	Up
208890	Slc26a7	1.34386	0.0212038	#N/A	#N/A	#N/A	#N/A	#N/A	#N/A	#N/A	Up
114304	Slc28a3	1.15523	0.00626127	#N/A	#N/A	#N/A	#N/A	#N/A	#N/A	#N/A	Up
63959	Slc29a1	1.55903	0.0370378	0.00321095	0.0787727	0.051837	0.866179	0.055048	0.13061	0.866179	Up
22785	Slc30a4	1.35928	0.0134668	8.53715e-05	0.068217	0.281127	0.650571	0.281212	0.349344	0.650571	Up
66500	Slc30a7	1.42191	0.0056901	0.000736883	0.114859	0.605788	0.278616	0.606525	0.720647	0.278616	Up
228368	Slc35c1	1.21497	0.0390911	0	0	0	0	0	0	0	Up
70484	Slc35d2	1.53396	0.00157073	0.00328939	0.0309548	0.136299	0.829457	0.139588	0.167254	0.829457	Up
56857	Slc37a2	1.48641	0.0449078	#N/A	#N/A	#N/A	#N/A	#N/A	#N/A	#N/A	Up
625098	Slc38a6	1.41697	0.0157376	0.00298746	0.0170891	0.310799	0.669124	0.313787	0.327888	0.669124	Up
53945	Slc40a1	1.59206	0.0175663	6.96366e-08	0.00386279	1.40915e-08	0.996137	8.37281e-08	0.0038628	0.996137	Up
338365	Slc41a2	1.27675	0.0485473	#N/A	#N/A	#N/A	#N/A	#N/A	#N/A	#N/A	Up
71699	Slc41a3	1.08762	0.0348034	0.00109091	0.612166	0.386259	0.000483706	0.38735	0.998425	0.000483706	Up
100434	Slc44a1	1.32166	0.0148039	0.000198023	0.174891	0.478933	0.345978	0.479131	0.653824	0.345978	Up
68682	Slc44a2	1.14052	0.00563373	2.59216e-05	0.436564	0.31138	0.25203	0.311406	0.747944	0.25203	Up
67473	Slc47a1	1.39443	0.0111769	0	0	0	0	0	0	0	Up
20540	Slc7a7	1.56581	0.00631523	0	0	0	0	0	0	0	Up
110893	Slc8a3	1.36925	0.0333018	0	0	0	0	0	0	0	Up
26941	Slc9a3r1	1.04834	0.0107779	0.0040494	0.0196547	0.486422	0.489874	0.490471	0.506076	0.489874	Up
97086	Slc9b2	1.17357	0.0385484	0.610368	0.000664528	0.366323	0.022644	0.976692	0.366988	0.022644	Up
108115	Slco4a1	1.0868	0.0232836	1.42893e-09	0.855546	0.0155181	0.128936	0.0155181	0.871064	0.128936	Up
276950	Slfn8	1.2987	0.00712839	#N/A	#N/A	#N/A	#N/A	#N/A	#N/A	#N/A	Up
20564	Slit3	1.71857	0.0272486	0.00111898	0.0191802	0.199009	0.780692	0.200128	0.218189	0.780692	Up
17126	Smad2	1.22658	0.00287233	0.000398539	0.282671	0.593048	0.123883	0.593446	0.875718	0.123883	Up
17127	Smad3	1.53204	0.0313116	3.6503e-05	0.0858645	0.00999781	0.904101	0.0100343	0.0958623	0.904101	Up
17129	Smad5	1.39943	0.00213498	0	0	0	0	0	0	0	Up
17131	Smad7	1.31563	0.00558874	3.20916e-08	0.0394847	0.0511443	0.909371	0.0511444	0.0906291	0.909371	Up
66993	Smarcd3	1.32725	0.00822525	0	0	0	0	0	0	0	Up
14211	Smc2	1.63733	0.0441476	7.77459e-06	0.0209405	0.0435793	0.935472	0.0435871	0.0645199	0.935472	Up
70099	Smc4	1.41471	0.0312037	1.16057e-09	0.0658702	0.037926	0.896204	0.037926	0.103796	0.896204	Up
67241	Smc6	1.13	0.04765	0	0	0	0	0	0	0	Up
74355	Smchd1	1.32246	0.0309762	1.00843e-05	0.757938	0.180019	0.0620327	0.180029	0.937957	0.0620327	Up
106878	Smim3	1.33813	0.00874095	0.00124115	0.0896109	0.0295363	0.879612	0.0307775	0.119147	0.879612	Up
228608	Smox	1.37384	0.045428	4.55215e-05	0.123195	0.29425	0.582509	0.294296	0.417445	0.582509	Up
58994	Smpd3	1.70889	0.0291864	1.78255e-05	0.670351	0.237882	0.0917491	0.2379	0.908233	0.0917491	Up
57319	Smpdl3a	1.07911	0.0403113	0.00174161	0.0183284	0.288824	0.691106	0.290566	0.307153	0.691106	Up
100340	Smpdl3b	1.45871	0.0202851	0	0	0	0	0	0	0	Up
66313	Smurf2	1.26581	0.00061673	0	0	0	0	0	0	0	Up
20613	Snai1	1.47896	0.0374567	#N/A	#N/A	#N/A	#N/A	#N/A	#N/A	#N/A	Up
20583	Snai2	1.57584	0.0289171	1.83757e-26	3.08445e-14	1.86702e-26	1	3.70459e-26	3.08445e-14	1	Up
20619	Snap23	1.49092	0.0032387	4.79532e-08	0.0379738	0.0111867	0.950839	0.0111868	0.0491605	0.950839	Up
67847	Sncaip	1.35953	0.0376868	0	0	0	0	0	0	0	Up
56463	Snd1	1.32365	0.0279348	0.0024967	0.129988	0.789429	0.0780866	0.791926	0.919417	0.0780866	Up
72655	Snhg5	1.28722	0.00565304	0.000397295	0.808537	0.190988	7.71374e-05	0.191385	0.999526	7.71374e-05	Up
67797	Snrnp48	1.18839	0.0387401	0.00275758	0.244203	0.741682	0.0113574	0.744439	0.985885	0.0113574	Up
20650	Sntb2	1.32496	0.0237677	#N/A	#N/A	#N/A	#N/A	#N/A	#N/A	#N/A	Up
235406	Snx33	1.40249	0.0277238	0.0304637	0.0146186	0.421223	0.533694	0.451687	0.435842	0.533694	Up
235406	Snx33	1.44586	0.011837	3.60378e-09	0.469935	0.044225	0.48584	0.044225	0.51416	0.48584	Up
69150	Snx4	1.21662	0.0276581	0.139692	0.0344976	0.825772	3.85479e-05	0.965464	0.86027	3.85479e-05	Up
69178	Snx5	1.25722	0.0154971	0.000102186	0.0774755	0.310397	0.612026	0.310499	0.387872	0.612026	Up
12702	Socs3	1.49988	0.00666466	9.30999e-15	0.0134416	0.000171952	0.986386	0.000171952	0.0136135	0.986386	Up
20410	Sorbs3	1.6916	0.00972175	#N/A	#N/A	#N/A	#N/A	#N/A	#N/A	#N/A	Up
320478	Sox2ot	1.33576	0.0072261	#N/A	#N/A	#N/A	#N/A	#N/A	#N/A	#N/A	Up
20677	Sox4	1.45913	0.00350915	3.05334e-07	0.0631987	0.0877152	0.849086	0.0877155	0.150914	0.849086	Up
20682	Sox9	1.38758	0.00847198	0	0	0	0	0	0	0	Up
20687	Sp3	1.05459	0.0247007	0	0	0	0	0	0	0	Up
54141	Spag5	1.51873	0.024223	2.21094e-08	0.0948223	0.000388786	0.904789	0.000388808	0.0952111	0.904789	Up
67629	Spc24	1.47473	0.0149069	1.77642e-21	0.000351894	7.16889e-08	0.999648	7.16889e-08	0.000351965	0.999648	Up
66442	Spc25	1.44323	0.0199994	1.01165e-11	0.0992529	0.00822964	0.892517	0.00822964	0.107483	0.892517	Up
30051	Spdef	1.43877	0.0419886	#N/A	#N/A	#N/A	#N/A	#N/A	#N/A	#N/A	Up
20698	Sphk1	1.25185	0.00921695	0	0	0	0	0	0	0	Up
20728	Spic	1.47329	0.0121347	#N/A	#N/A	#N/A	#N/A	#N/A	#N/A	#N/A	Up
216892	Spns2	1.40791	0.0479232	0.0013592	0.254621	0.70774	0.0362805	0.709099	0.96236	0.0362805	Up
72902	Spock3	1.10203	0.00408415	#N/A	#N/A	#N/A	#N/A	#N/A	#N/A	#N/A	Up
233744	Spon1	1.23441	0.00836538	0	0	0	0	0	0	0	Up
66552	Sppl2a	1.22398	0.044638	0	0	0	0	0	0	0	Up
20754	Sprr1b	1.90487	0.0444942	0	0	0	0	0	0	0	Up
24064	Spry2	1.16812	0.0312688	0.00184134	0.260479	0.717718	0.0199618	0.719559	0.978197	0.0199618	Up
20743	Sptbn2	1.16576	0.0161947	3.93573e-05	0.785109	0.203191	0.0116612	0.20323	0.988299	0.0116612	Up
20773	Sptlc2	1.20455	0.0240966	0.00015377	0.754576	0.243011	0.00225888	0.243165	0.997587	0.00225888	Up
59010	Sqrdl	1.37188	0.00026667	0.802779	0.00420472	0.164491	0.0285258	0.967269	0.168695	0.0285258	Up
218543	Srek1	1.16277	0.0382541	0.000817945	0.503046	0.491607	0.00452843	0.492425	0.994654	0.00452843	Up
14270	Srgap2	1.27013	0.0368166	0.0008867	0.0360056	0.414055	0.549053	0.414942	0.450061	0.549053	Up
20811	Srms	1.34629	0.0253599	9.65789e-06	0.784348	0.167323	0.0483186	0.167333	0.951672	0.0483186	Up
20384	Srsf5	1.21028	0.042997	0.00165337	0.23502	0.729766	0.0335607	0.731419	0.964786	0.0335607	Up
70599	Ssfa2	1.39007	0.00209573	0	0	0	0	0	0	0	Up
16651	Sspn	1.38493	0.0392068	#N/A	#N/A	#N/A	#N/A	#N/A	#N/A	#N/A	Up
66256	Ssr2	1.10545	0.0427671	0.00234412	0.209524	0.762283	0.0258484	0.764627	0.971807	0.0258484	Up
67437	Ssr3	1.08556	0.00142808	0.00255463	0.311455	0.680841	0.00514945	0.683395	0.992296	0.00514945	Up
20832	Ssr4	1.16465	0.0130612	0.00377685	0.19188	0.790957	0.0133863	0.794734	0.982837	0.0133863	Up
240690	St18	1.48306	0.0342179	6.32558e-16	0.877649	0.00166695	0.120684	0.00166695	0.879316	0.120684	Up
54613	St3gal6	1.44257	0.00862046	0.000753471	0.0455979	0.052964	0.900685	0.0537175	0.0985619	0.900685	Up
76954	St5	1.19229	0.0191732	0.177261	0.00284511	0.685682	0.134212	0.862943	0.688527	0.134212	Up
20452	St8sia4	1.60106	0.0326885	7.04582e-13	0.245481	0.015181	0.739338	0.015181	0.260662	0.739338	Up
170460	Stard5	1.32536	0.00269351	8.6916e-07	0.0207125	0.0471604	0.932126	0.0471613	0.0678729	0.932126	Up
20846	Stat1	1.26316	0.043617	1.35378e-06	0.0333788	0.0845135	0.882106	0.0845149	0.117892	0.882106	Up
20848	Stat3	1.18461	0.00636816	0.00180735	0.0359045	0.518864	0.443425	0.520671	0.554768	0.443425	Up
20850	Stat5a	1.2198	0.00444314	0	0	0	0	0	0	0	Up
20852	Stat6	1.488	0.0185696	0.000765477	0.345277	0.00421598	0.649741	0.00498146	0.349493	0.649741	Up
117167	Steap4	1.76566	0.0129232	1.33169e-24	5.29998e-10	7.77877e-18	1	7.77877e-18	5.29998e-10	1	Up
20460	Stil	2.05988	0.010938	0	0	0	0	0	0	0	Up
67727	Stx17	1.11806	0.0153662	0.0269299	0.038775	0.920389	0.013906	0.947319	0.959164	0.013906	Up
20911	Stxbp2	1.34241	0.0030568	7.06308e-07	0.215734	0.127978	0.656288	0.127978	0.343712	0.656288	Up
20912	Stxbp3a	1.16199	0.00983163	#N/A	#N/A	#N/A	#N/A	#N/A	#N/A	#N/A	Up
217517	Stxbp6	1.57805	0.0189453	0.000137678	0.184724	0.00483954	0.810298	0.00497722	0.189564	0.810298	Up
20887	Sult1a1	1.55757	0.0189917	0	0	0	0	0	0	0	Up
57429	Sult5a1	1.37912	0.00569762	0	0	0	0	0	0	0	Up
71733	Susd2	1.1902	0.00892069	0	0	0	0	0	0	0	Up
225115	Svil	1.65553	0.0386688	0.0269205	0.208783	0.764252	4.40125e-05	0.791173	0.973036	4.40125e-05	Up
71846	Syce2	1.21758	0.00413115	1.96162e-07	0.0265476	0.0506189	0.922833	0.0506191	0.0771665	0.922833	Up
64009	Syne1	1.2858	0.0118747	0.00630653	0.0879774	0.0635897	0.842126	0.0698962	0.151567	0.842126	Up
20973	Syngr2	1.37654	0.0219246	2.20676e-07	0.0239846	0.0426442	0.933371	0.0426444	0.0666288	0.933371	Up
217030	Synrg	1.02577	0.0117688	0	0	0	0	0	0	0	Up
19027	Sypl	1.23507	0.0287089	0.000224076	0.0709764	0.372985	0.555814	0.373209	0.443961	0.555814	Up
21335	Tacc3	1.5009	0.0161991	1.86141e-09	0.0562024	0.0340622	0.909735	0.0340622	0.0902646	0.909735	Up
27878	Tada1	1.08536	0.0240564	0.000117679	0.573444	0.382985	0.0434531	0.383103	0.956429	0.0434531	Up
21343	Taf6	1.05783	0.00708547	0.00123993	0.374145	0.614518	0.0100971	0.615758	0.988663	0.0100971	Up
21346	Tagln2	1.54354	0.00940839	5.89218e-05	0.11651	0.00733761	0.876094	0.00739653	0.123847	0.876094	Up
77097	Tanc2	1.57795	0.0476538	0.00124149	0.454136	0.540977	0.00364549	0.542218	0.995113	0.00364549	Up
21354	Tap1	1.21567	0.00796191	6.98749e-06	0.359555	9.97032e-05	0.640339	0.000106691	0.359655	0.640339	Up
67016	Tbc1d2b	1.39371	0.00409487	3.11391e-07	0.0286047	0.0603292	0.911066	0.0603295	0.0889339	0.911066	Up
21372	Tbl1x	1.19717	0.015299	0.00299452	0.343134	0.651561	0.00231052	0.654556	0.994695	0.00231052	Up
21378	Tbrg3	1.4614	0.0195056	#N/A	#N/A	#N/A	#N/A	#N/A	#N/A	#N/A	Up
21391	Tbxas1	1.57141	0.025279	#N/A	#N/A	#N/A	#N/A	#N/A	#N/A	#N/A	Up
74413	Tc2n	1.327	0.0177004	0.00350319	0.0591672	0.745457	0.191872	0.748961	0.804625	0.191872	Up
21401	Tcea3	1.26211	0.027811	#N/A	#N/A	#N/A	#N/A	#N/A	#N/A	#N/A	Up
237052	Tceal1	1.38664	0.00094104	9.17406e-07	0.101334	0.118183	0.780483	0.118184	0.219516	0.780483	Up
66684	Tceal8	1.25225	0.0291249	0	0	0	0	0	0	0	Up
21406	Tcf12	1.33249	0.0151213	2.3371e-05	0.565733	0.283905	0.150338	0.283928	0.849638	0.150338	Up
106795	Tcf19	1.55971	0.0300086	2.05444e-07	0.0401796	0.0698939	0.889926	0.0698941	0.110073	0.889926	Up
21413	Tcf4	1.39135	0.00433289	0.000119362	0.275549	0.454228	0.270103	0.454347	0.729777	0.270103	Up
21414	Tcf7	1.17886	0.03917	0	0	0	0	0	0	0	Up
21416	Tcf7l2	1.53067	0.0142693	0	0	0	0	0	0	0	Up
27060	Tcirg1	1.55263	0.00108869	5.1778e-05	0.0368936	0.184884	0.778171	0.184936	0.221777	0.778171	Up
21676	Tead1	1.42766	0.00911247	0	0	0	0	0	0	0	Up
21677	Tead2	1.35439	0.0267042	8.52054e-13	0.311974	0.0170554	0.67097	0.0170554	0.32903	0.67097	Up
21678	Tead3	1.39425	0.00473991	0.00228951	0.164034	0.781182	0.052495	0.783471	0.945216	0.052495	Up
21682	Tec	1.34252	0.0422309	0.368298	0.000769544	0.593183	0.0377499	0.961481	0.593952	0.0377499	Up
209039	Tenc1	1.31738	0.00760622	#N/A	#N/A	#N/A	#N/A	#N/A	#N/A	#N/A	Up
23965	Tenm3	1.61065	0.0181235	4.76979e-06	0.0613267	0.137249	0.80142	0.137253	0.198575	0.80142	Up
21749	Terf1	1.23286	0.0395231	5.1105e-05	0.256831	0.36233	0.380787	0.362382	0.619162	0.380787	Up
21753	Tes	1.46693	0.0018919	1.86798e-07	0.899848	0.0433002	0.0568517	0.0433004	0.943148	0.0568517	Up
230661	Tesk2	1.31085	0.0217335	2.54186e-05	0.0397255	0.162025	0.798224	0.162051	0.201751	0.798224	Up
269536	Tex10	1.25782	0.0183997	1.52233e-06	0.703118	0.123542	0.173338	0.123543	0.82666	0.173338	Up
104271	Tex15	1.7767	0.0273772	8.77712e-16	0.996441	7.59733e-05	0.00348332	7.59733e-05	0.996517	0.00348332	Up
21418	Tfap2a	1.19649	0.0448272	0	0	0	0	0	0	0	Up
21425	Tfeb	1.13284	0.0406687	#N/A	#N/A	#N/A	#N/A	#N/A	#N/A	#N/A	Up
21809	Tgfb3	1.61862	0.0135326	0.0500031	0.00725727	0.642257	0.300483	0.69226	0.649514	0.300483	Up
21813	Tgfbr2	1.54428	0.0163419	2.13882e-05	0.0494558	7.48867e-06	0.950515	2.88768e-05	0.0494632	0.950515	Up
21814	Tgfbr3	1.27943	0.0445455	0	0	0	0	0	0	0	Up
21815	Tgif1	1.45019	0.0176462	2.46785e-08	0.0345778	0.014569	0.950853	0.014569	0.0491467	0.950853	Up
21825	Thbs1	1.53806	0.0242073	0	0	0	0	0	0	0	Up
21826	Thbs2	1.8776	0.0301122	0	0	0	0	0	0	0	Up
21828	Thbs4	1.35409	0.00131561	#N/A	#N/A	#N/A	#N/A	#N/A	#N/A	#N/A	Up
230753	Thrap3	1.13338	0.0181084	0.000237959	0.730062	0.268119	0.00158077	0.268357	0.998181	0.00158077	Up
21834	Thrb	1.43469	0.00334081	0	0	0	0	0	0	0	Up
210417	Thsd7b	1.70454	0.0341534	2.55206e-15	0.996059	9.5325e-05	0.00384606	9.5325e-05	0.996154	0.00384606	Up
106759	Ticam1	1.19733	0.0488238	#N/A	#N/A	#N/A	#N/A	#N/A	#N/A	#N/A	Up
77011	Ticrr	1.37933	0.0131259	#N/A	#N/A	#N/A	#N/A	#N/A	#N/A	#N/A	Up
21857	Timp1	2.20506	0.00687134	0.00216953	0.567972	0.429673	0.000185559	0.431843	0.997645	0.000185559	Up
21873	Tjp2	1.22203	0.00667912	0.00794986	0.105405	0.870339	0.0163061	0.878289	0.975744	0.0163061	Up
21877	Tk1	1.99359	0.00115475	1.47433e-16	0.000103344	3.22033e-07	0.999896	3.22033e-07	0.000103666	0.999896	Up
21885	Tle1	1.1813	0.0223986	3.18028e-05	0.587163	0.2986	0.114205	0.298631	0.885763	0.114205	Up
21888	Tle4	1.38999	0.00125123	1.3966e-05	0.0385777	0.139712	0.821696	0.139726	0.17829	0.821696	Up
21894	Tln1	1.48484	0.0288275	0.0747372	0.0909344	0.834305	2.32124e-05	0.909042	0.92524	2.32124e-05	Up
70549	Tln2	1.11878	0.0451666	0	0	0	0	0	0	0	Up
142980	Tlr3	1.29786	0.0203986	0	0	0	0	0	0	0	Up
21898	Tlr4	1.5595	0.0163743	#N/A	#N/A	#N/A	#N/A	#N/A	#N/A	#N/A	Up
75604	Tm4sf5	1.35591	0.0223307	#N/A	#N/A	#N/A	#N/A	#N/A	#N/A	#N/A	Up
73166	Tm7sf2	1.14094	0.0286927	0.00117861	0.336641	0.644704	0.0174763	0.645882	0.981345	0.0174763	Up
69660	Tmbim1	1.42067	0.00246914	0.000130117	0.339242	0.00165818	0.65897	0.0017883	0.3409	0.65897	Up
68212	Tmbim4	1.17516	0.00569815	0.0034097	0.0375187	0.642262	0.31681	0.645672	0.679781	0.31681	Up
217353	Tmc6	1.21854	0.0266242	0	0	0	0	0	0	0	Up
17083	Tmed1	1.36325	0.00818429	0.00163208	0.22565	0.734093	0.0386251	0.735725	0.959743	0.0386251	Up
209497	Tmem164	1.15271	0.0473503	0.000192466	0.341392	0.508552	0.149863	0.508745	0.849944	0.149863	Up
21982	Tmem165	1.21242	0.0123249	0.000814812	0.0558764	0.49234	0.450968	0.493155	0.548217	0.450968	Up
72512	Tmem173	1.49593	0.0412223	2.70358e-20	0.000171048	1.0254e-07	0.999829	1.0254e-07	0.000171151	0.999829	Up
66058	Tmem176a	1.67423	0.0205923	0	0	0	0	0	0	0	Up
65963	Tmem176b	1.55811	0.0331294	4.30138e-11	0.111846	0.0245081	0.863646	0.0245081	0.136354	0.863646	Up
231832	Tmem184a	1.45034	0.0313716	0.000232129	0.401493	0.511541	0.0867336	0.511773	0.913034	0.0867336	Up
83921	Tmem2	1.51296	0.0221761	1.26878e-05	0.423808	0.259798	0.316382	0.25981	0.683605	0.316382	Up
268567	Tmem229b	1.12108	0.0177378	1.20609e-05	0.0313197	0.120827	0.847842	0.120839	0.152146	0.847842	Up
242474	Tmem245	1.47329	0.0137673	0.000802855	0.156109	0.657271	0.185817	0.658074	0.81338	0.185817	Up
71667	Tmem248	1.24067	0.0369935	0.00241488	0.23689	0.744213	0.0164818	0.746628	0.981103	0.0164818	Up
327766	Tmem26	1.25603	0.0197221	#N/A	#N/A	#N/A	#N/A	#N/A	#N/A	#N/A	Up
67846	Tmem39a	1.30948	0.0433707	0.00994744	0.0524042	0.876925	0.0607236	0.886872	0.929329	0.0607236	Up
66664	Tmem41a	1.12022	0.0459558	0.00844453	0.0241608	0.710235	0.25716	0.718679	0.734395	0.25716	Up
74122	Tmem43	1.17195	0.0425301	0.0012987	0.0500688	0.540647	0.407985	0.541946	0.590716	0.407985	Up
224090	Tmem44	1.25665	0.0226235	#N/A	#N/A	#N/A	#N/A	#N/A	#N/A	#N/A	Up
72787	Tmem48	1.25557	0.00937645	0.158072	0.00263039	0.742517	0.0967805	0.900589	0.745147	0.0967805	Up
208795	Tmem63a	1.36685	0.0199854	0	0	0	0	0	0	0	Up
230657	Tmem69	1.07845	0.0266063	2.81636e-05	0.89296	0.105967	0.00104463	0.105995	0.998927	0.00104463	Up
213068	Tmem71	1.16261	0.0243286	#N/A	#N/A	#N/A	#N/A	#N/A	#N/A	#N/A	Up
67020	Tmem88	1.36077	0.0237723	0.0127283	0.0179497	0.71607	0.253252	0.728798	0.734019	0.253252	Up
69071	Tmem97	1.49432	0.0249131	0	0	0	0	0	0	0	Up
50875	Tmod3	1.28452	0.00179436	0.00654145	0.0334249	0.739758	0.220275	0.7463	0.773183	0.220275	Up
21929	Tnfaip3	1.19584	0.0422794	5.70373e-07	0.238337	0.000117303	0.761546	0.000117873	0.238454	0.761546	Up
29820	Tnfrsf19	1.60399	0.00724115	0	0	0	0	0	0	0	Up
21937	Tnfrsf1a	1.45098	0.0333887	6.34187e-06	0.264733	0.000953575	0.734307	0.000959916	0.265686	0.734307	Up
22035	Tnfsf10	1.5096	0.00449517	0	0	0	0	0	0	0	Up
69583	Tnfsf13	1.55903	0.0218345	#N/A	#N/A	#N/A	#N/A	#N/A	#N/A	#N/A	Up
24099	Tnfsf13b	1.73735	0.0181333	0.00200035	0.125739	0.025535	0.846726	0.0275353	0.151274	0.846726	Up
240873	Tnfsf18	3.0887	0.00103364	#N/A	#N/A	#N/A	#N/A	#N/A	#N/A	#N/A	Up
231861	Tnrc18	1.37099	0.0357766	8.21014e-08	0.134891	0.0849108	0.780198	0.0849108	0.219802	0.780198	Up
71943	Tom1l1	1.15345	0.0267243	0.00480127	0.343582	0.650896	0.000721187	0.655697	0.994478	0.000721187	Up
67145	Tomm34	1.06065	0.036648	0.00245283	0.283407	0.705848	0.00829212	0.708301	0.989255	0.00829212	Up
21973	Top2a	1.87504	0.0421823	8.42481e-12	0.0131872	0.000426558	0.986386	0.000426558	0.0136137	0.986386	Up
235559	Topbp1	1.33311	0.0270231	1.04247e-08	0.101708	0.0625342	0.835758	0.0625342	0.164242	0.835758	Up
208263	Tor1aip1	1.295	0.038714	0.0014921	0.0800975	0.657415	0.260995	0.658907	0.737513	0.260995	Up
30935	Tor3a	1.17915	0.0202133	0	0	0	0	0	0	0	Up
227612	Tor4a	1.30193	0.045729	0.0182776	0.0257862	0.26357	0.692366	0.281847	0.289356	0.692366	Up
252838	Tox	1.34337	0.0181046	1.9751e-07	0.346618	0.0993067	0.554075	0.0993069	0.445924	0.554075	Up
244579	Tox3	1.24597	0.019922	5.25481e-05	0.327347	0.374599	0.298001	0.374652	0.701946	0.298001	Up
233979	Tpcn2	1.42843	0.00590593	#N/A	#N/A	#N/A	#N/A	#N/A	#N/A	#N/A	Up
22003	Tpm1	1.61531	0.0423901	0.00364696	0.106173	0.0408358	0.849345	0.0444827	0.147008	0.849345	Up
326618	Tpm4	1.59046	0.00149166	3.88176e-12	0.162266	0.0154058	0.822328	0.0154058	0.177672	0.822328	Up
22017	Tpmt	1.62614	0.00258035	0	0	0	0	0	0	0	Up
22019	Tpp2	1.10614	0.00049665	0.0151525	0.037611	0.889492	0.0577445	0.904645	0.927103	0.0577445	Up
24100	Tpra1	1.08866	0.00887059	4.03693e-06	0.567847	0.181802	0.250347	0.181806	0.749649	0.250347	Up
97031	Tprn	1.16617	0.0415628	0	0	0	0	0	0	0	Up
103213	Traf3ip2	1.37012	0.049143	0.000454464	0.0745353	0.0243946	0.900616	0.0248491	0.0989299	0.900616	Up
22033	Traf5	1.25597	0.0175693	0	0	0	0	0	0	0	Up
22034	Traf6	1.24874	0.00382384	1.10593e-06	0.173148	0.136036	0.690814	0.136038	0.309185	0.690814	Up
211770	Trib1	1.33061	0.00917639	7.34505e-05	0.691129	0.287539	0.0212582	0.287612	0.978668	0.0212582	Up
76681	Trim12a	1.6249	0.00566584	#N/A	#N/A	#N/A	#N/A	#N/A	#N/A	#N/A	Up
19720	Trim27	1.17498	0.00462237	3.96997e-05	0.699004	0.262057	0.0388987	0.262097	0.961062	0.0388987	Up
20128	Trim30a	1.73178	0.0475966	0	0	0	0	0	0	0	Up
94094	Trim34a	1.2853	0.0294785	0	0	0	0	0	0	0	Up
110253	Triobp	1.37267	0.0173616	0.000331068	0.0259764	0.0816598	0.892033	0.0819909	0.107636	0.892033	Up
106628	Trip10	1.32182	0.0197722	0	0	0	0	0	0	0	Up
14897	Trip12	1.12022	0.00204578	2.10177e-05	0.763355	0.203149	0.0334755	0.20317	0.966504	0.0334755	Up
66926	Trmt6	1.06271	0.0355708	0.000841624	0.416161	0.570387	0.0126102	0.571229	0.986548	0.0126102	Up
56191	Tro	1.08528	0.0441289	0	0	0	0	0	0	0	Up
56191	Tro	1.82685	0.025703	#N/A	#N/A	#N/A	#N/A	#N/A	#N/A	#N/A	Up
22061	Trp63	1.28303	0.00115349	4.96834e-09	0.0490442	1.43651e-06	0.950954	1.44148e-06	0.0490457	0.950954	Up
277328	Trpa1	1.25296	0.0156985	#N/A	#N/A	#N/A	#N/A	#N/A	#N/A	#N/A	Up
225997	Trpm6	1.08058	0.0379483	0	0	0	0	0	0	0	Up
63873	Trpv4	1.39335	0.0213862	#N/A	#N/A	#N/A	#N/A	#N/A	#N/A	#N/A	Up
100683	Trrap	1.22325	0.0486706	0.0008826	0.278181	0.667807	0.0531291	0.66869	0.945988	0.0531291	Up
64540	Tspan4	1.6683	0.0289712	0	0	0	0	0	0	0	Up
12257	Tspo	1.44863	0.0419477	4.72786e-08	0.0357513	0.0506941	0.913555	0.0506942	0.0864454	0.913555	Up
234875	Ttc13	1.13866	0.0422329	0.00996509	0.113331	0.869012	0.00769137	0.878977	0.982344	0.00769137	Up
209683	Ttc28	1.22447	0.0404593	0.00875648	0.116351	0.865172	0.00971997	0.873929	0.981524	0.00971997	Up
22129	Ttc3	1.19594	0.0307035	0.000301013	0.638598	0.356331	0.00477058	0.356632	0.994928	0.00477058	Up
22137	Ttk	1.69184	0.0114187	1.46864e-05	0.0766113	0.00990849	0.913466	0.00992318	0.0865197	0.913466	Up
67534	Ttll4	1.24526	0.015738	0.000582815	0.12157	0.579228	0.29862	0.57981	0.700797	0.29862	Up
117160	Ttyh2	1.58274	0.00461891	0.0358507	0.0415064	0.917775	0.00486835	0.953625	0.959281	0.00486835	Up
53857	Tuba8	1.26218	0.00537405	0	0	0	0	0	0	0	Up
22151	Tubb2a	1.2019	0.0244698	0.00324651	0.315674	0.678255	0.00282484	0.681501	0.993929	0.00282484	Up
67951	Tubb6	1.66907	0.00683764	0	0	0	0	0	0	0	Up
28071	Twistnb	1.09745	0.0412631	0.000189751	0.543102	0.424075	0.0326334	0.424265	0.967177	0.0326334	Up
105245	Txndc5	1.23684	0.0421708	0.014414	0.0897684	0.889676	0.00614141	0.90409	0.979445	0.00614141	Up
22171	Tyms	1.50378	0.0226894	0	0	0	0	0	0	0	Up
72565	Uaca	1.5917	0.0416094	#N/A	#N/A	#N/A	#N/A	#N/A	#N/A	#N/A	Up
74153	Uba7	1.42471	0.0291142	#N/A	#N/A	#N/A	#N/A	#N/A	#N/A	#N/A	Up
72828	Ubash3b	1.26486	0.0422138	#N/A	#N/A	#N/A	#N/A	#N/A	#N/A	#N/A	Up
68612	Ube2c	1.38739	0.0169953	4.66358e-17	0.0788687	0.000190197	0.920941	0.000190197	0.0790589	0.920941	Up
327900	Ubtd2	1.25369	0.0459999	1.26425e-05	0.511321	0.252329	0.236337	0.252342	0.76365	0.236337	Up
56207	Uchl5	1.11186	0.0431768	0.108123	0.0212207	0.869932	0.000723617	0.978056	0.891153	0.000723617	Up
80914	Uck2	1.36646	0.0406002	0.000142362	0.0282302	0.204086	0.767542	0.204228	0.232316	0.767542	Up
54122	Uevld	1.14414	0.027348	0	0	0	0	0	0	0	Up
320011	Uggt1	1.08416	0.00295722	0	0	0	0	0	0	0	Up
394430	Ugt1a10	1.32124	0.0207929	#N/A	#N/A	#N/A	#N/A	#N/A	#N/A	#N/A	Up
18140	Uhrf1	1.60894	0.0401244	0.00226856	0.113548	0.0302446	0.853939	0.0325132	0.143793	0.853939	Up
22241	Ulk1	1.15024	0.0492575	0.000112487	0.684182	0.302837	0.012869	0.302949	0.987019	0.012869	Up
329178	Unc80	1.36741	0.0128679	#N/A	#N/A	#N/A	#N/A	#N/A	#N/A	#N/A	Up
54445	Unc93b1	1.49032	0.0106902	5.24524e-05	0.0986191	0.00896825	0.89236	0.0090207	0.107587	0.89236	Up
103149	Upb1	1.22417	0.0186476	7.81247e-05	0.0244487	0.154506	0.820967	0.154584	0.178955	0.820967	Up
101985	Usb1	1.15303	0.0274364	0.00626071	0.143054	0.839433	0.0112527	0.845693	0.982487	0.0112527	Up
236733	Usp11	1.36797	0.024081	1.20434e-05	0.670353	0.217708	0.111927	0.21772	0.888061	0.111927	Up
72607	Usp13	1.48295	0.00936505	0	0	0	0	0	0	0	Up
67205	Utp11l	1.08462	0.0179902	0.000145952	0.365832	0.476952	0.15707	0.477098	0.842784	0.15707	Up
22294	Uxt	1.63692	0.0178518	#N/A	#N/A	#N/A	#N/A	#N/A	#N/A	#N/A	Up
229658	Vangl1	1.31669	0.0435248	0.000163243	0.019761	0.116724	0.863352	0.116887	0.136485	0.863352	Up
93840	Vangl2	1.43873	0.0407626	1.1616e-06	0.452995	0.14082	0.406184	0.140821	0.593815	0.406184	Up
22321	Vars	1.15625	0.0454288	2.93643e-05	0.684758	0.256715	0.0584973	0.256745	0.941473	0.0584973	Up
226841	Vash2	1.25691	0.021994	#N/A	#N/A	#N/A	#N/A	#N/A	#N/A	#N/A	Up
22324	Vav1	1.43001	0.0134337	0	0	0	0	0	0	0	Up
13003	Vcan	2.05131	0.0393701	0	0	0	0	0	0	0	Up
22330	Vcl	1.26682	0.0282837	0.00358772	0.0277602	0.573731	0.394921	0.577319	0.601491	0.394921	Up
22339	Vegfa	1.36358	0.00254698	0	0	0	0	0	0	0	Up
22352	Vim	1.34617	0.00741957	3.72162e-10	0.922971	0.00763791	0.0693907	0.00763791	0.930609	0.0693907	Up
22361	Vnn1	1.37503	0.0468597	#N/A	#N/A	#N/A	#N/A	#N/A	#N/A	#N/A	Up
69922	Vrk2	1.50055	0.00562146	3.37924e-06	0.123567	0.15915	0.71728	0.159153	0.282717	0.71728	Up
246228	Vwa1	1.32543	0.0337234	0	0	0	0	0	0	0	Up
67776	Vwa5a	1.44925	0.0388609	1.01499e-05	0.17938	0.00264749	0.817962	0.00265764	0.182028	0.817962	Up
219189	Vwa8	1.19305	0.00896334	0.0530021	0.014292	0.89933	0.0333762	0.952332	0.913622	0.0333762	Up
218914	Wapal	1.17535	0.0481691	3.10061e-06	0.14717	0.162898	0.689929	0.162901	0.310068	0.689929	Up
79565	Wbscr27	1.23045	0.0445875	0	0	0	0	0	0	0	Up
70948	Wdr20b	1.27035	0.0383464	#N/A	#N/A	#N/A	#N/A	#N/A	#N/A	#N/A	Up
226757	Wdr26	1.14501	0.0116716	2.28333e-06	0.354351	0.169426	0.47622	0.169429	0.523778	0.47622	Up
225348	Wdr36	1.16497	0.0160638	0.0031496	0.189881	0.78697	0.0199989	0.79012	0.976851	0.0199989	Up
381759	Wee2	1.53561	0.0409989	0.678826	0.000491978	0.320603	7.91186e-05	0.999429	0.321095	7.91186e-05	Up
192201	Wfdc15b	1.06201	0.0170964	#N/A	#N/A	#N/A	#N/A	#N/A	#N/A	#N/A	Up
100034251	Wfdc17	2.23913	0.0255029	0	0	0	0	0	0	0	Up
67701	Wfdc2	1.8172	0.00549714	1.91959e-05	0.0946343	0.00786061	0.897486	0.00787981	0.102495	0.897486	Up
234135	Whsc1l1	1.13011	0.0388488	9.0633e-05	0.640329	0.329635	0.0299454	0.329725	0.969964	0.0299454	Up
22402	Wisp1	1.6132	0.0185412	0	0	0	0	0	0	0	Up
22410	Wnt10b	1.22704	0.00648769	#N/A	#N/A	#N/A	#N/A	#N/A	#N/A	#N/A	Up
22413	Wnt2	1.22465	0.00315596	#N/A	#N/A	#N/A	#N/A	#N/A	#N/A	#N/A	Up
22427	Wrn	1.39643	0.016411	5.25438e-07	0.795108	0.0797473	0.125144	0.0797478	0.874855	0.125144	Up
52357	Wwc2	1.46356	0.00641436	0.00257746	0.0291979	0.134328	0.833897	0.136905	0.163526	0.833897	Up
97064	Wwtr1	1.43596	0.00674379	1.69624e-05	0.19714	0.00246998	0.800373	0.00248694	0.19961	0.800373	Up
22601	Yap1	1.299	0.000288	0.000447172	0.407513	0.00209785	0.589942	0.00254502	0.409611	0.589942	Up
56449	Ybx3	1.07052	0.038114	0.000140822	0.381044	0.471073	0.147742	0.471214	0.852117	0.147742	Up
22612	Yes1	1.14409	0.0343523	0	0	0	0	0	0	0	Up
77864	Ypel2	1.34942	0.0278791	0.0187581	0.0616083	0.139118	0.780515	0.157876	0.200727	0.780515	Up
229096	Ythdf3	1.16158	0.00071545	0.000645843	0.559314	0.436635	0.00340488	0.437281	0.995949	0.00340488	Up
268564	Zbtb1	1.16656	0.0111249	0.00419022	0.102598	0.833092	0.06012	0.837282	0.93569	0.06012	Up
56490	Zbtb20	1.62416	0.0479372	0.00469647	0.166902	0.815266	0.0131356	0.819962	0.982168	0.0131356	Up
237256	Zc3h12d	1.14202	0.032173	0	0	0	0	0	0	0	Up
209032	Zc3hav1l	1.30488	0.0116286	#N/A	#N/A	#N/A	#N/A	#N/A	#N/A	#N/A	Up
22682	Zfand5	1.09917	0.00814859	0.0291048	0.0747296	0.894732	0.00143404	0.923836	0.969461	0.00143404	Up
65098	Zfand6	1.25136	0.020923	1.91857e-05	0.761886	0.201066	0.0370296	0.201085	0.962951	0.0370296	Up
11906	Zfhx3	1.37488	0.00715658	0.0120847	0.0265731	0.804888	0.156454	0.816973	0.831462	0.156454	Up
80892	Zfhx4	1.75844	0.0493701	6.81176e-06	0.022527	0.0379269	0.939539	0.0379337	0.0604539	0.939539	Up
72465	Zfp131	1.15185	0.0215681	0	0	0	0	0	0	0	Up
22661	Zfp148	1.10352	0.0409421	0.000666496	0.551743	0.444041	0.00354992	0.444707	0.995784	0.00354992	Up
208968	Zfp280c	1.26232	0.0299872	0.000112201	0.403988	0.445147	0.150753	0.445259	0.849135	0.150753	Up
235469	Zfp280d	1.23338	0.046681	0.000432115	0.487902	0.494154	0.0175117	0.494586	0.982056	0.0175117	Up
22695	Zfp36	1.31075	0.0187056	5.80733e-12	0.00592616	2.02772e-05	0.994054	2.02772e-05	0.00594644	0.994054	Up
238673	Zfp367	1.18573	0.0489805	7.61876e-10	0.0741665	0.0386495	0.887184	0.0386495	0.112816	0.887184	Up
12193	Zfp36l2	1.35524	0.0258237	2.67617e-07	0.156274	0.000919497	0.842806	0.000919764	0.157193	0.842806	Up
67255	Zfp422	1.21817	0.00364831	2.07036e-07	0.269622	0.102037	0.628341	0.102037	0.371659	0.628341	Up
319530	Zfp750	1.16234	0.0487573	0	0	0	0	0	0	0	Up
235047	Zfp809	1.25133	0.00321423	0.00027932	0.376446	0.536127	0.0871472	0.536407	0.912573	0.0871472	Up
240063	Zfp811	1.43245	0.0210367	#N/A	#N/A	#N/A	#N/A	#N/A	#N/A	#N/A	Up
101994	Zfp828	1.09973	0.0247589	7.29537e-05	0.477109	0.390883	0.131936	0.390956	0.867991	0.131936	Up
240041	Zfp945	1.46212	0.00653885	#N/A	#N/A	#N/A	#N/A	#N/A	#N/A	#N/A	Up
218441	Zfyve16	1.17464	0.035273	0	0	0	0	0	0	0	Up
387609	Zhx2	1.08208	0.0373279	0.000695321	0.214034	0.657564	0.127707	0.65826	0.871598	0.127707	Up
268417	Zkscan17	1.33409	0.033003	4.6557e-06	0.0220315	0.077091	0.900873	0.0770957	0.0991225	0.900873	Up
56364	Zmym3	1.13763	0.0106471	0.00070212	0.533943	0.461277	0.00407734	0.461979	0.995221	0.00407734	Up
68014	Zwilch	1.67546	0.0125272	1.89351e-08	0.033817	0.019663	0.94652	0.019663	0.0534799	0.94652	Up
66050	0610009B22Rik	0.735302	0.0140763	0.00986658	0.18252	0.806019	0.00159465	0.815885	0.988539	0.00159465	Down
68001	1110004E09Rik	0.730374	0.0262211	0.457134	0.00385165	0.538998	1.62801e-05	0.996132	0.54285	1.62801e-05	Down
66123	1110006O24Rik	0.751337	0.0424005	0	0	0	0	0	0	0	Down
68497	1110018G07Rik	0.640639	0.00689743	0.155183	0.0138041	0.830442	0.000571191	0.985625	0.844246	0.000571191	Down
68002	1110058L19Rik	0.789438	0.0206009	0.0160209	0.193204	0.790452	0.000323461	0.806473	0.983656	0.000323461	Down
67503	1700001G17Rik	0.533616	0.0167	0	0	0	0	0	0	0	Down
69329	1700003M02Rik	0.611441	0.00786987	0.923016	4.00283e-05	0.076944	5.06397e-07	0.999959	0.076984	5.06397e-07	Down
66931	1700010I14Rik	0.697549	0.0487212	0	0	0	0	0	0	0	Down
69325	1700012B09Rik	0.204537	0.0144188	1	5.15097e-15	1.06965e-07	6.69071e-15	1	1.06965e-07	6.69071e-15	Down
76413	1700016D06Rik	0.695623	0.00033937	#N/A	#N/A	#N/A	#N/A	#N/A	#N/A	#N/A	Down
67483	1700028P14Rik	0.470596	0.0332296	0.961562	3.26377e-06	0.0384259	9.31473e-06	0.999987	0.0384291	9.31473e-06	Down
69528	1700030J22Rik	0.649075	0.00968273	#N/A	#N/A	#N/A	#N/A	#N/A	#N/A	#N/A	Down
67326	1700037H04Rik	0.750849	0.00450445	9.0165e-06	0.471994	0.234953	0.293044	0.234962	0.706947	0.293044	Down
69773	1810026J23Rik	0.833697	0.0186689	0.0232851	0.118163	0.857928	0.000623476	0.881213	0.976091	0.000623476	Down
67884	1810043G02Rik	0.703773	0.0433391	0.188948	0.0320956	0.778947	9.25497e-06	0.967895	0.811043	9.25497e-06	Down
68355	2010204K13Rik	0.473557	0.0165264	0.99956	1.85016e-09	0.000440456	1.68577e-09	1	0.000440458	1.68577e-09	Down
72357	2210016L21Rik	0.685951	0.0391671	0.0785763	0.0579348	0.863397	9.17292e-05	0.941974	0.921332	9.17292e-05	Down
72371	2210408I21Rik	0.754649	0.0335317	0	0	0	0	0	0	0	Down
71947	2310067B10Rik	0.521688	0.00160199	0.550609	0.000505773	0.446728	0.00215749	0.997337	0.447234	0.00215749	Down
72320	2510003E04Rik	0.60459	0.0144166	0.286968	0.00802247	0.704923	8.72702e-05	0.99189	0.712945	8.72702e-05	Down
72190	2510009E07Rik	0.678878	0.0461248	0.73934	0.000689443	0.259969	1.4896e-06	0.999309	0.260659	1.4896e-06	Down
77034	2510039O18Rik	0.867922	0.0487246	0.0215732	0.120969	0.856729	0.000727944	0.878303	0.977699	0.000727944	Down
67028	2610002M06Rik	0.815162	0.0191522	0.00706473	0.172125	0.816183	0.0046275	0.823248	0.988308	0.0046275	Down
69239	2610034M16Rik	0.974068	0.0399955	#N/A	#N/A	#N/A	#N/A	#N/A	#N/A	#N/A	Down
330173	2610524H06Rik	0.647134	0.017989	0	0	0	0	0	0	0	Down
214764	2700050L05Rik	0.91594	0.0413309	0.00354069	0.279441	0.713106	0.00391254	0.716647	0.992547	0.00391254	Down
69227	2810407C02Rik	0.662485	0.0197247	0.707938	0.00124973	0.290812	4.47763e-07	0.99875	0.292062	4.47763e-07	Down
76482	3110002H16Rik	0.735276	0.0108542	0.0218576	0.12926	0.848327	0.000554978	0.870185	0.977587	0.000554978	Down
73205	3110043O21Rik	0.725827	0.0236316	0.0185582	0.153128	0.827814	0.000499757	0.846372	0.980942	0.000499757	Down
67419	3632451O06Rik	0.577769	0.034263	0.730915	0.000654498	0.268428	2.77627e-06	0.999343	0.269082	2.77627e-06	Down
381218	4430402I18Rik	0.51241	0.0400556	0.984354	6.67618e-07	0.0156441	1.42474e-06	0.999998	0.0156448	1.42474e-06	Down
74034	4632404H12Rik	0.685826	0.0144874	0.179514	0.0160641	0.804272	0.000149106	0.983787	0.820336	0.000149106	Down
320869	4732415M23Rik	0.549047	0.0266455	0	0	0	0	0	0	0	Down
100015211	4732444A12Rik	0.762686	0.0178207	#N/A	#N/A	#N/A	#N/A	#N/A	#N/A	#N/A	Down
97820	4833439L19Rik	0.905584	0.0272493	0.014259	0.173817	0.81124	0.000684244	0.825499	0.985057	0.000684244	Down
74946	4930472D16Rik	0.896613	0.0454477	#N/A	#N/A	#N/A	#N/A	#N/A	#N/A	#N/A	Down
75087	4930505A04Rik	0.496838	0.0136331	0	0	0	0	0	0	0	Down
67642	4930515G01Rik	0.825138	0.00459429	1.9284e-05	0.897439	0.10086	0.0016812	0.10088	0.9983	0.0016812	Down
75180	4930538K18Rik	0.335121	0.0185246	0	0	0	0	0	0	0	Down
217684	4933426M11Rik	0.805552	0.0184288	0.00524689	0.147605	0.832046	0.015102	0.837293	0.979651	0.015102	Down
70591	5730455P16Rik	0.777725	0.0486029	0.0123426	0.0578191	0.898425	0.0314138	0.910767	0.956244	0.0314138	Down
76003	5830403M04Rik	0.832988	0.0433757	#N/A	#N/A	#N/A	#N/A	#N/A	#N/A	#N/A	Down
230279	6330416G13Rik	0.368883	0.0199223	0.974521	3.89502e-06	0.0254747	1.77507e-07	0.999996	0.0254786	1.77507e-07	Down
234797	6430548M08Rik	0.405678	0.00698357	0.162877	0.00358262	0.667525	0.166015	0.830402	0.671108	0.166015	Down
78605	6430706D22Rik	0.810586	0.0228644	0	0	0	0	0	0	0	Down
74525	8430419L09Rik	0.675268	0.0109813	0.0272533	0.0459936	0.918647	0.00810563	0.945901	0.964641	0.00810563	Down
231014	9330182L06Rik	0.509573	0.0269413	0.249603	0.0129843	0.737372	4.01456e-05	0.986976	0.750357	4.01456e-05	Down
319245	9430097D07Rik	0.685514	0.0254235	#N/A	#N/A	#N/A	#N/A	#N/A	#N/A	#N/A	Down
213673	9530068E07Rik	0.93423	0.00956969	0.13934	0.0169298	0.84325	0.000479644	0.982591	0.86018	0.000479644	Down
68283	9530077C05Rik	0.48734	0.0296398	0.225531	0.0148707	0.75955	4.86113e-05	0.985081	0.774421	4.86113e-05	Down
240613	9930021J03Rik	0.826483	0.0339795	#N/A	#N/A	#N/A	#N/A	#N/A	#N/A	#N/A	Down
320509	9930022D16Rik	0.846984	0.0379141	#N/A	#N/A	#N/A	#N/A	#N/A	#N/A	#N/A	Down
320569	A130023I24Rik	0.865675	0.00613315	#N/A	#N/A	#N/A	#N/A	#N/A	#N/A	#N/A	Down
442804	A130066N16Rik	0.867164	0.041248	#N/A	#N/A	#N/A	#N/A	#N/A	#N/A	#N/A	Down
207686	A330021E22Rik	0.428899	0.00800425	0.999713	1.23611e-09	0.000287273	3.5822e-10	1	0.000287275	3.5822e-10	Down
319486	A430057M04Rik	0.766942	0.0332305	#N/A	#N/A	#N/A	#N/A	#N/A	#N/A	#N/A	Down
320492	A830018L16Rik	0.506549	0.0104908	0.759679	8.54776e-05	0.239373	0.000863059	0.999051	0.239458	0.000863059	Down
268391	A830031A19Rik	0.702759	0.0368815	#N/A	#N/A	#N/A	#N/A	#N/A	#N/A	#N/A	Down
268723	A830039N20Rik	0.566612	0.00045357	0.951896	1.52302e-06	0.048046	5.66872e-05	0.999942	0.0480475	5.66872e-05	Down
227923	A930012O16Rik	0.857419	0.0103471	#N/A	#N/A	#N/A	#N/A	#N/A	#N/A	#N/A	Down
67618	Aasdhppt	0.891889	0.0293726	0.00461876	0.204377	0.784038	0.00696637	0.788657	0.988415	0.00696637	Down
11302	Aatk	0.599768	0.0347011	0.547447	0.000439891	0.429715	0.0223989	0.977161	0.430155	0.0223989	Down
11305	Abca2	0.601286	0.00749022	0	0	0	0	0	0	0	Down
27410	Abca3	0.639582	0.00289425	0.864545	4.91245e-05	0.135343	6.20357e-05	0.999889	0.135393	6.20357e-05	Down
217265	Abca5	0.619376	0.00050333	0.932013	1.27252e-05	0.0679594	1.50436e-05	0.999972	0.0679721	1.50436e-05	Down
27403	Abca7	0.589409	0.02578	0.32056	0.00662875	0.672737	7.36927e-05	0.993298	0.679366	7.36927e-05	Down
56325	Abcb9	0.759806	0.0329154	#N/A	#N/A	#N/A	#N/A	#N/A	#N/A	#N/A	Down
27421	Abcc6	0.929815	0.0321858	#N/A	#N/A	#N/A	#N/A	#N/A	#N/A	#N/A	Down
26874	Abcd2	0.592307	0.037636	0.010396	0.101178	0.878626	0.0098007	0.889022	0.979803	0.0098007	Down
27407	Abcf2	0.836455	0.0196625	0.00184146	0.235129	0.735142	0.0278876	0.736984	0.970271	0.0278876	Down
192663	Abcg4	0.695573	0.0342456	0	0	0	0	0	0	0	Down
76192	Abhd12	0.60815	0.00077474	0.463353	0.00331403	0.533308	2.51727e-05	0.996661	0.536622	2.51727e-05	Down
193742	Abhd16a	0.442481	0.0115034	0.840585	8.35986e-05	0.159285	4.64224e-05	0.99987	0.159369	4.64224e-05	Down
106861	Abhd3	0.402374	0.0111971	0.998058	2.86446e-08	0.00194161	8.48135e-09	1	0.00194164	8.48135e-09	Down
66082	Abhd6	0.589046	0.0254728	0.145214	0.0139199	0.840087	0.000779414	0.985301	0.854007	0.000779414	Down
231148	Ablim2	0.534788	0.00358043	0	0	0	0	0	0	0	Down
109934	Abr	0.650678	0.0137587	0.521887	0.00156817	0.476442	0.000102474	0.998329	0.478011	0.000102474	Down
170760	Acbd3	0.871435	0.0247531	0.00179049	0.308965	0.678063	0.0111813	0.679854	0.987028	0.0111813	Down
74159	Acbd5	0.747625	0.00797285	0.000726065	0.476742	0.514537	0.00799494	0.515263	0.991279	0.00799494	Down
11429	Aco2	0.838063	0.017799	0.178929	0.00979709	0.810368	0.000906114	0.989297	0.820165	0.000906114	Down
74156	Acot12	0.723078	0.0422731	#N/A	#N/A	#N/A	#N/A	#N/A	#N/A	#N/A	Down
171282	Acot4	0.781794	0.0141248	#N/A	#N/A	#N/A	#N/A	#N/A	#N/A	#N/A	Down
11431	Acp1	0.865608	0.00103744	0.00121767	0.308323	0.667391	0.0230677	0.668609	0.975715	0.0230677	Down
11432	Acp2	0.630853	0.00318617	0.93408	8.93578e-06	0.0658829	2.83556e-05	0.999963	0.0658918	2.83556e-05	Down
216739	Acsl6	0.394312	0.0143474	0.993595	4.73293e-07	0.00640413	1.77903e-09	1	0.00640461	1.77903e-09	Down
68738	Acss1	0.722692	0.0259346	0.964144	2.40204e-06	0.0358426	1.1114e-05	0.999986	0.035845	1.1114e-05	Down
74117	Actr3	0.607523	0.0169118	0.905671	0.000233131	0.0940964	1.0851e-09	0.999767	0.0943295	1.0851e-09	Down
56249	Actr8	0.768528	0.0375662	0.0413113	0.067334	0.89072	0.000634816	0.932031	0.958054	0.000634816	Down
76652	Actrt3	0.708441	0.0334475	#N/A	#N/A	#N/A	#N/A	#N/A	#N/A	#N/A	Down
75572	Acyp2	0.632551	0.0373658	0.949362	8.14577e-06	0.0506238	5.94961e-06	0.999986	0.0506319	5.94961e-06	Down
11496	Adam22	0.509484	0.0006423	0.821421	5.49559e-05	0.178206	0.00031734	0.999628	0.178261	0.00031734	Down
13522	Adam28	0.461541	0.0224559	0.989607	6.43372e-08	0.0103887	4.34814e-06	0.999996	0.0103888	4.34814e-06	Down
231821	Adap1	0.766261	0.0293895	0.00334339	0.0825826	0.789663	0.124411	0.793006	0.872246	0.124411	Down
56417	Adar	0.892703	0.0100618	0.00378246	0.188312	0.793729	0.0141768	0.797511	0.982041	0.0141768	Down
57869	Adck2	0.780134	0.0105841	0.0159453	0.134761	0.848063	0.00123147	0.864008	0.982823	0.00123147	Down
271639	Adcy10	0.860743	0.0360155	#N/A	#N/A	#N/A	#N/A	#N/A	#N/A	#N/A	Down
104111	Adcy3	0.243419	0.0233148	0.999923	6.46247e-11	7.69655e-05	2.71293e-10	1	7.69656e-05	2.71293e-10	Down
11519	Add2	0.508788	0.0262486	0.0488243	0.0927677	0.858291	0.000117016	0.907115	0.951059	0.000117016	Down
72674	Adipor1	0.67227	0.0156534	0.861963	8.43739e-05	0.137942	1.0898e-05	0.999905	0.138026	1.0898e-05	Down
211488	Ado	0.785778	0.00548186	0.0174095	0.100278	0.879741	0.00257155	0.897151	0.980019	0.00257155	Down
11544	Adprh	0.870391	0.021113	0.00683204	0.0563179	0.840785	0.0960648	0.847617	0.897103	0.0960648	Down
11569	Aebp2	0.780484	0.024151	0.00385834	0.0937902	0.820142	0.0822096	0.824	0.913932	0.0822096	Down
11596	Ager	0.90063	0.0382633	#N/A	#N/A	#N/A	#N/A	#N/A	#N/A	#N/A	Down
236511	Ago1	0.853214	0.00801105	0.0293946	0.0416439	0.920173	0.00878852	0.949568	0.961817	0.00878852	Down
76850	Ago4	0.787862	0.0351747	0.193943	0.0097426	0.795729	0.000585768	0.989672	0.805471	0.000585768	Down
28169	Agpat3	0.725131	0.0226319	0.595752	0.000965599	0.4032	8.25267e-05	0.998952	0.404166	8.25267e-05	Down
68262	Agpat4	0.578223	0.0406032	0.208663	0.013874	0.777359	0.000103274	0.986023	0.791233	0.000103274	Down
102247	Agpat6	0.837328	0.0366795	0.0426286	0.0518704	0.904154	0.00134709	0.946782	0.956024	0.00134709	Down
231510	Agpat9	0.454552	0.0159974	0.921111	4.9028e-06	0.0785965	0.000288014	0.999707	0.0786014	0.000288014	Down
67269	Agtpbp1	0.522293	0.00826402	0.971855	4.25445e-06	0.0281405	3.36286e-07	0.999995	0.0281448	3.36286e-07	Down
74340	Ahcyl2	0.761268	0.00723185	0.559096	0.000902117	0.439692	0.000309962	0.998788	0.440594	0.000309962	Down
52906	Ahi1	0.69038	0.0404614	0.130448	0.0306037	0.838865	8.29735e-05	0.969313	0.869469	8.29735e-05	Down
268390	Ahsa2	0.825021	0.0473878	0.148172	0.012031	0.838619	0.00117782	0.986791	0.85065	0.00117782	Down
239650	AI836003	0.50428	0.0128647	0.63389	0.00134653	0.364758	5.71459e-06	0.998648	0.366104	5.71459e-06	Down
66253	Aig1	0.644688	0.0156346	0.854698	0.000199779	0.145102	3.81256e-07	0.9998	0.145302	3.81256e-07	Down
13722	Aimp1	0.942976	0.0267075	0.000443555	0.46113	0.515911	0.0225149	0.516355	0.977042	0.0225149	Down
11636	Ak1	0.528143	0.017597	0.966941	5.83896e-07	0.0330288	2.98763e-05	0.99997	0.0330294	2.98763e-05	Down
229949	Ak5	0.803979	0.00950412	0	0	0	0	0	0	0	Down
11642	Akap3	0.603513	0.00318753	0	0	0	0	0	0	0	Down
238161	Akap6	0.711668	0.0319197	0.0663025	0.0584669	0.875053	0.000177566	0.941356	0.93352	0.000177566	Down
432442	Akap7	0.872571	0.0442105	0.0502699	0.0340134	0.912703	0.00301383	0.962973	0.946716	0.00301383	Down
68050	Akirin1	0.825803	0.0411596	0.0047973	0.257721	0.73482	0.00266172	0.739617	0.992541	0.00266172	Down
100182	Akna	0.656602	0.00418845	0.111784	0.00752991	0.862856	0.0178299	0.97464	0.870386	0.0178299	Down
11676	Aldoc	0.7758	0.0254816	0.0715139	0.00926334	0.876381	0.0428421	0.947895	0.885644	0.0428421	Down
207958	Alg11	0.755285	0.0389895	0	0	0	0	0	0	0	Down
223774	Alg12	0.781561	0.0208917	0.00044548	0.4843	0.497907	0.0173476	0.498352	0.982207	0.0173476	Down
236266	Alms1	0.797778	0.0413915	0.0035173	0.38837	0.607289	0.000823993	0.610806	0.995659	0.000823993	Down
11699	Ambp	0.816521	0.0193921	#N/A	#N/A	#N/A	#N/A	#N/A	#N/A	#N/A	Down
218038	Amph	0.537152	0.0136267	0.053909	0.047199	0.89809	0.00080176	0.951999	0.945289	0.00080176	Down
68999	Anapc10	0.751907	0.00396858	0.000375333	0.502298	0.478616	0.0187107	0.478991	0.980914	0.0187107	Down
68737	Angel1	0.754865	0.00974344	0.0855295	0.0384703	0.87574	0.00026047	0.961269	0.91421	0.00026047	Down
11733	Ank1	0.562939	0.0178019	0.0112956	0.0182313	0.311027	0.659446	0.322322	0.329258	0.659446	Down
11735	Ank3	0.842376	0.0125504	0.00756711	0.192814	0.797009	0.0026108	0.804576	0.989822	0.0026108	Down
319196	Ankef1	0.590779	0.048303	#N/A	#N/A	#N/A	#N/A	#N/A	#N/A	#N/A	Down
244859	Ankk1	0.774604	0.0144068	#N/A	#N/A	#N/A	#N/A	#N/A	#N/A	#N/A	Down
217473	Ankmy2	0.954355	0.0462969	0.00278791	0.214515	0.765414	0.0172828	0.768202	0.979929	0.0172828	Down
268445	Ankrd13b	0.757858	0.00124193	0.0113984	0.182214	0.805305	0.0010827	0.816704	0.987519	0.0010827	Down
105377	Ankrd32	0.716109	0.0349619	0.0398959	0.0522007	0.906252	0.00165137	0.946148	0.958453	0.00165137	Down
67434	Ankrd33b	0.329224	0.00818159	0.168065	0.00251063	0.725896	0.103528	0.893961	0.728407	0.103528	Down
223690	Ankrd54	0.508759	0.0397406	0.690234	0.000439324	0.309244	8.20744e-05	0.999479	0.309683	8.20744e-05	Down
224650	Anks1	0.718155	0.0303526	0.097245	0.0295069	0.872876	0.000371617	0.970121	0.902383	0.000371617	Down
243634	Ano2	0.25967	0.0281228	#N/A	#N/A	#N/A	#N/A	#N/A	#N/A	#N/A	Down
11747	Anxa5	0.93425	0.00911064	0.0273753	0.179723	0.792823	7.77741e-05	0.820199	0.972547	7.77741e-05	Down
211556	Ap1ar	0.873519	0.0480365	0.0064343	0.240452	0.751415	0.00169863	0.757849	0.991867	0.00169863	Down
11765	Ap1g1	0.898431	0.0483483	0.0560601	0.0120678	0.888218	0.0436543	0.944278	0.900286	0.0436543	Down
11767	Ap1m1	0.88622	0.0326731	0.000285169	0.561035	0.423897	0.0147822	0.424183	0.984933	0.0147822	Down
11773	Ap2m1	0.842097	0.0202371	0.0107857	0.145679	0.840756	0.00277963	0.851541	0.986435	0.00277963	Down
11775	Ap3b2	0.581641	0.0325589	0.0257958	0.192412	0.78172	7.19727e-05	0.807516	0.974132	7.19727e-05	Down
11776	Ap3d1	0.839409	0.0337506	0.0218996	0.0944005	0.882098	0.00160234	0.903997	0.976498	0.00160234	Down
64933	Ap3m2	0.641716	0.0385985	0.0527158	0.0612255	0.885694	0.000365089	0.938409	0.946919	0.000365089	Down
11782	Ap4s1	0.755501	0.0152139	0.252892	0.00359656	0.739695	0.00381639	0.992587	0.743292	0.00381639	Down
319924	Apba1	0.452554	0.0125575	0.463265	0.00157845	0.534686	0.000470081	0.997951	0.536265	0.000470081	Down
11784	Apba2	0.539117	0.0207151	0.143034	0.0118742	0.843623	0.00146848	0.986657	0.855497	0.00146848	Down
23805	Apc2	0.586981	0.0172408	0.0527464	0.0877567	0.85939	0.000106372	0.912137	0.947147	0.000106372	Down
11792	Apex1	0.744788	0.0334991	0.0247558	0.0295506	0.90967	0.0360232	0.934426	0.939221	0.0360232	Down
11800	Api5	0.818331	0.0458233	0.000120264	0.782795	0.215126	0.00195851	0.215247	0.997921	0.00195851	Down
11803	Aplp1	0.451239	0.0116031	0.394208	0.00738052	0.598405	6.85339e-06	0.992613	0.605785	6.85339e-06	Down
11804	Aplp2	0.722826	0.00884405	0.270272	0.00794237	0.721642	0.000142672	0.991915	0.729585	0.000142672	Down
71881	Apmap	0.787275	0.0332942	0.0447891	0.110059	0.845065	8.77221e-05	0.889854	0.955123	8.77221e-05	Down
11820	App	0.861791	0.00321072	0.0182827	0.16083	0.820451	0.000436708	0.838733	0.981281	0.000436708	Down
72993	Appl1	0.823505	0.0479147	0.214053	0.0269867	0.758953	7.90087e-06	0.973005	0.78594	7.90087e-06	Down
11831	Aqp6	0.941797	0.029558	0	0	0	0	0	0	0	Down
11833	Aqp8	0.887686	0.0191117	#N/A	#N/A	#N/A	#N/A	#N/A	#N/A	#N/A	Down
223666	Arhgap39	0.832027	0.00960095	0.0252816	0.055167	0.91377	0.00578166	0.939051	0.968937	0.00578166	Down
216831	Arhgap44	0.528829	0.00423511	0.804136	0.000197645	0.195654	1.3078e-05	0.999789	0.195851	1.3078e-05	Down
110596	Arhgef28	0.591515	0.011172	0.564147	0.00108107	0.434637	0.000135219	0.998784	0.435718	0.000135219	Down
71704	Arhgef3	0.503869	0.00960454	0.675802	0.000104123	0.320183	0.00391067	0.995985	0.320287	0.00391067	Down
13496	Arid3a	0.669208	0.0118116	0.00233913	0.237335	0.742903	0.0174228	0.745242	0.980238	0.0174228	Down
56380	Arid3b	0.859735	0.00787866	#N/A	#N/A	#N/A	#N/A	#N/A	#N/A	#N/A	Down
238247	Arid4a	0.924877	0.0498571	0.000405644	0.129846	0.536686	0.333062	0.537092	0.666533	0.333062	Down
23806	Arih1	0.952444	0.00435531	0.0311445	0.0323543	0.920823	0.0156785	0.951967	0.953177	0.0156785	Down
23807	Arih2	0.910118	0.0278702	0.00890646	0.130708	0.853898	0.00648737	0.862805	0.984606	0.00648737	Down
68146	Arl13b	0.676671	0.0306053	0.142563	0.0261833	0.831162	9.1415e-05	0.973725	0.857345	9.1415e-05	Down
212772	Arl14ep	0.651487	0.0180946	0.0733521	0.0521948	0.874279	0.000174198	0.947631	0.926474	0.000174198	Down
56350	Arl3	0.66634	0.0123712	0.097219	0.0391456	0.863495	0.000140779	0.960714	0.90264	0.000140779	Down
65106	Arl6ip5	0.889519	0.00028233	0.0442019	0.0757948	0.879667	0.000336652	0.923869	0.955461	0.000336652	Down
65103	Arl6ip6	0.841605	0.0124367	0.00261829	0.416996	0.579258	0.00112708	0.581877	0.996255	0.00112708	Down
74252	Armc1	0.707708	0.0436832	0.00994327	0.172919	0.815239	0.00189933	0.825182	0.988157	0.00189933	Down
78248	Armcx1	0.939357	0.0181042	0.00198346	0.414255	0.581528	0.00223343	0.583512	0.995783	0.00223343	Down
68089	Arpc4	0.832989	0.0212881	0.0329993	0.0791592	0.887051	0.000791005	0.92005	0.96621	0.000791005	Down
216869	Arrb2	0.826123	0.0313073	3.86238e-05	0.829493	0.165809	0.00465959	0.165848	0.995302	0.00465959	Down
11883	Arsa	0.752787	0.0214467	0.143393	0.0162522	0.839874	0.000479811	0.983268	0.856127	0.000479811	Down
74008	Arsg	0.502682	0.00352168	0.527342	0.000964075	0.471138	0.000555746	0.99848	0.472102	0.000555746	Down
76219	Arxes1	0.25251	0.0304506	0	0	0	0	0	0	0	Down
76976	Arxes2	0.376381	0.00297688	#N/A	#N/A	#N/A	#N/A	#N/A	#N/A	#N/A	Down
78541	Asb8	0.895597	0.0462822	0.0099065	0.135019	0.850605	0.00446923	0.860512	0.985624	0.00446923	Down
11419	Asic1	0.493021	0.0153421	0.391863	0.00300736	0.604882	0.000247432	0.996745	0.607889	0.000247432	Down
241118	Asic4	0.908975	0.0375254	#N/A	#N/A	#N/A	#N/A	#N/A	#N/A	#N/A	Down
72898	Asphd2	0.659483	0.00212254	0.0354565	0.159092	0.8054	5.13304e-05	0.840856	0.964492	5.13304e-05	Down
66595	Aste1	0.758144	0.0281506	#N/A	#N/A	#N/A	#N/A	#N/A	#N/A	#N/A	Down
11899	Astn1	0.529308	0.0069337	0.578452	0.000963204	0.420444	0.000140337	0.998896	0.421408	0.000140337	Down
56079	Astn2	0.660687	0.00417301	0.062401	0.0375798	0.899025	0.000993815	0.961426	0.936605	0.000993815	Down
16467	Atcay	0.392995	0.00897776	0	0	0	0	0	0	0	Down
107503	Atf5	0.552734	0.00285925	0.0592741	0.0868723	0.853783	7.03214e-05	0.913057	0.940656	7.03214e-05	Down
12915	Atf6b	0.78465	0.0448884	0.0194833	0.0997933	0.878835	0.00188789	0.898319	0.978629	0.00188789	Down
76559	Atg2b	0.790384	0.0285763	0.318965	0.00100217	0.633784	0.0462493	0.952749	0.634786	0.0462493	Down
666468	Atg4a	0.82135	0.0298398	0.00823881	0.0472511	0.843417	0.101093	0.851656	0.890668	0.101093	Down
245860	Atg9a	0.840764	0.00257133	0.156617	0.0128699	0.829814	0.000698846	0.986431	0.842684	0.000698846	Down
73991	Atl1	0.76138	0.00806778	0.00211785	0.453321	0.543443	0.00111827	0.545561	0.996764	0.00111827	Down
231287	Atp10d	0.495571	0.00623343	0.834722	0.000135322	0.165133	1.01698e-05	0.999855	0.165268	1.01698e-05	Down
11928	Atp1a1	0.842187	0.033083	0.353844	0.0037281	0.642143	0.0002852	0.995987	0.645871	0.0002852	Down
11931	Atp1b1	0.747663	0.00264448	0.39131	0.00570684	0.602963	2.01982e-05	0.994273	0.60867	2.01982e-05	Down
11946	Atp5a1	0.896743	0.0329539	0.00863226	0.171088	0.817423	0.00285641	0.826055	0.988511	0.00285641	Down
68055	Atp5s	0.730241	0.0183822	0.0695993	0.0235316	0.903762	0.00310765	0.973361	0.927293	0.00310765	Down
66349	Atp5sl	0.743218	0.043357	0.0742136	0.0380619	0.88724	0.000484812	0.961453	0.925302	0.000484812	Down
54411	Atp6ap1	0.88488	0.0301141	0.0615676	0.0606859	0.877537	0.000209112	0.939105	0.938223	0.000209112	Down
11975	Atp6v0a1	0.672138	0.00545655	0.251464	0.00292	0.738294	0.00732185	0.989758	0.741214	0.00732185	Down
114143	Atp6v0b	0.933615	0.0177029	0.0453911	0.0785039	0.875833	0.000271775	0.921224	0.954337	0.000271775	Down
11972	Atp6v0d1	0.827276	0.0253494	0.00723425	0.290452	0.701761	0.000553204	0.708995	0.992213	0.000553204	Down
76252	Atp6v0e2	0.527568	0.00592007	0.599207	0.00235259	0.398439	1.76345e-06	0.997646	0.400791	1.76345e-06	Down
11966	Atp6v1b2	0.944474	0.0483508	0.018154	0.0850214	0.892949	0.00387548	0.911103	0.97797	0.00387548	Down
11973	Atp6v1e1	0.856713	0.0277622	0.0085508	0.185428	0.803824	0.00219706	0.812375	0.989252	0.00219706	Down
66237	Atp6v1g2	0.686101	0.0419761	0.129045	0.0249443	0.845832	0.000179116	0.974877	0.870776	0.000179116	Down
50769	Atp8a2	0.654701	0.018653	0	0	0	0	0	0	0	Down
67331	Atp8b3	0.172332	0.02214	0.993333	2.06922e-08	0.0066652	1.81e-06	0.999998	0.00666522	1.81e-06	Down
11990	Atrn	0.793563	0.00229737	0.181172	0.00956443	0.808341	0.000921721	0.989514	0.817906	0.000921721	Down
100317	AU040320	0.818221	0.00325215	0.0639581	0.0377909	0.897363	0.000888401	0.961321	0.935154	0.000888401	Down
11992	Auh	0.694521	0.0104703	0.0746484	0.0481045	0.877033	0.000214122	0.951681	0.925137	0.000214122	Down
245532	Awat2	0.546204	0.00984167	#N/A	#N/A	#N/A	#N/A	#N/A	#N/A	#N/A	Down
68170	B230118H07Rik	0.674025	0.0411558	0.580426	0.000944604	0.418487	0.000142946	0.998912	0.419431	0.000142946	Down
53625	B3gnt2	0.636437	0.0179322	0.103927	0.0365431	0.859397	0.000132163	0.963325	0.89594	0.000132163	Down
53625	B3gnt2	0.88013	0.010239	0.177172	0.0101098	0.811863	0.000855002	0.989035	0.821973	0.000855002	Down
210004	B3gntl1	0.467589	0.00741534	2.22339e-07	0.0875619	0.0912839	0.821154	0.0912842	0.178846	0.821154	Down
330406	B4galnt3	0.4861	0.0326857	#N/A	#N/A	#N/A	#N/A	#N/A	#N/A	#N/A	Down
218271	B4galt7	0.854014	0.0345601	0	0	0	0	0	0	0	Down
433004	B830017H08Rik	0.288289	0.0157745	0.999942	8.16132e-11	5.77892e-05	4.90273e-11	1	5.77893e-05	4.90273e-11	Down
230991	B930041F14Rik	0.582788	0.0120736	0.288494	0.0163376	0.695163	5.83225e-06	0.983657	0.7115	5.83225e-06	Down
232987	B9d2	0.768939	0.0389385	0.0147383	0.142879	0.841123	0.00125963	0.855861	0.984002	0.00125963	Down
23821	Bace1	0.834178	0.0356655	0.0803426	0.0293419	0.889467	0.000848385	0.96981	0.918809	0.000848385	Down
230775	Bai2	0.762744	0.00817569	0	0	0	0	0	0	0	Down
210933	Bai3	0.565434	0.0121027	0.549758	0.000656636	0.421992	0.0275927	0.971751	0.422649	0.0275927	Down
434285	BB014433	0.876616	0.0125724	#N/A	#N/A	#N/A	#N/A	#N/A	#N/A	#N/A	Down
67378	Bbs2	0.539829	0.0248206	0.4779	0.00300242	0.519073	2.51031e-05	0.996972	0.522075	2.51031e-05	Down
102774	Bbs4	0.58486	0.0142634	0.8722	0.00114665	0.11749	0.00916339	0.98969	0.118637	0.00916339	Down
72569	Bbs5	0.596353	0.00097445	0.534369	0.00211632	0.463493	2.08727e-05	0.997863	0.46561	2.08727e-05	Down
71492	Bbs7	0.539254	0.0249253	0.572788	0.00168186	0.425514	1.69032e-05	0.998301	0.427196	1.69032e-05	Down
620316	BC002189	0.851093	0.0147054	#N/A	#N/A	#N/A	#N/A	#N/A	#N/A	#N/A	Down
	BC007180	0.413769	0.00505609	#N/A	#N/A	#N/A	#N/A	#N/A	#N/A	#N/A	Down
407819	BC031181	0.722749	0.0244776	0.0275581	0.117544	0.854526	0.000371505	0.882084	0.97207	0.000371505	Down
270185	BC043934	0.516571	0.00418811	#N/A	#N/A	#N/A	#N/A	#N/A	#N/A	#N/A	Down
193286	BC049762	0.737431	0.00879686	#N/A	#N/A	#N/A	#N/A	#N/A	#N/A	#N/A	Down
14025	Bcl11a	0.74575	0.014579	0.0585246	0.0869838	0.854418	7.3578e-05	0.912943	0.941402	7.3578e-05	Down
12125	Bcl2l11	0.934358	0.0281285	0.0183174	0.0314854	0.890983	0.0592138	0.909301	0.922469	0.0592138	Down
12053	Bcl6	0.716895	0.0177307	0.869268	5.05737e-05	0.12915	0.00153174	0.998418	0.1292	0.00153174	Down
12054	Bcl7b	0.739625	0.0329477	0.291549	0.00881428	0.699583	5.39107e-05	0.991132	0.708397	5.39107e-05	Down
56208	Becn1	0.788681	0.0383925	0.02536	0.130131	0.84417	0.000339136	0.86953	0.974301	0.000339136	Down
140489	Bhlhe23	0.886347	0.0428289	#N/A	#N/A	#N/A	#N/A	#N/A	#N/A	#N/A	Down
66352	Blzf1	0.832368	0.0477645	0.105001	0.0302647	0.864493	0.000241836	0.969493	0.894758	0.000241836	Down
12176	Bnip3	0.75696	0.0114132	0.251466	0.0135588	0.734943	3.24464e-05	0.986409	0.748501	3.24464e-05	Down
23827	Bpnt1	0.818014	0.00645914	0.037569	0.0754952	0.886335	0.000600395	0.923904	0.961831	0.000600395	Down
223770	Brd1	0.698186	0.0105363	0.00465219	0.256763	0.735675	0.00290982	0.740327	0.992438	0.00290982	Down
114642	Brdt	0.681564	0.0143402	0.945303	2.95237e-05	0.0546672	4.19211e-08	0.99997	0.0546967	4.19211e-08	Down
75770	Brsk2	0.660953	0.00823929	0.0375465	0.112889	0.849414	0.000150889	0.88696	0.962303	0.000150889	Down
100383	Bsdc1	0.858042	0.0190318	0.00162062	0.299691	0.683409	0.0152792	0.685029	0.9831	0.0152792	Down
12217	Bsn	0.691786	0.00150919	0.607087	0.000979799	0.391879	5.44004e-05	0.998966	0.392859	5.44004e-05	Down
68815	Btbd10	0.732578	0.0296168	#N/A	#N/A	#N/A	#N/A	#N/A	#N/A	#N/A	Down
224671	Btbd9	0.874246	0.0360031	0.103452	0.0260963	0.87002	0.000431436	0.973472	0.896117	0.000431436	Down
207777	Bzrap1	0.54496	0.0260365	0.781781	0.000213406	0.217974	3.11918e-05	0.999755	0.218188	3.11918e-05	Down
107372	C030016D13Rik	0.788558	0.0108352	#N/A	#N/A	#N/A	#N/A	#N/A	#N/A	#N/A	Down
226777	C130074G19Rik	0.709399	0.038329	#N/A	#N/A	#N/A	#N/A	#N/A	#N/A	#N/A	Down
226359	C1ql2	0.799033	0.0423968	#N/A	#N/A	#N/A	#N/A	#N/A	#N/A	#N/A	Down
71764	C2cd2l	0.697462	0.0296986	0.00468891	0.362495	0.632237	0.000579028	0.636926	0.994732	0.000579028	Down
237397	C2cd4c	0.774927	0.0334522	0.0133242	0.161056	0.824522	0.0010978	0.837846	0.985578	0.0010978	Down
101744	C330005M16Rik	0.860143	0.0488601	0	0	0	0	0	0	0	Down
319362	C730034F03Rik	0.698992	0.0234991	#N/A	#N/A	#N/A	#N/A	#N/A	#N/A	#N/A	Down
63955	Cables1	0.757206	0.0391195	0.00555923	0.159866	0.824192	0.0103823	0.829751	0.984058	0.0103823	Down
73660	Cabp4	0.426065	0.0306036	0.907422	1.98822e-05	0.0925165	4.16797e-05	0.999938	0.0925364	4.16797e-05	Down
12286	Cacna1a	0.780225	0.0157807	#N/A	#N/A	#N/A	#N/A	#N/A	#N/A	#N/A	Down
12287	Cacna1b	0.659201	0.00344696	0.0997856	0.0288168	0.871038	0.000359829	0.970823	0.899855	0.000359829	Down
12289	Cacna1d	0.68804	0.0459583	0.707297	0.00115796	0.291545	6.4019e-07	0.998841	0.292703	6.4019e-07	Down
58226	Cacna1h	0.441475	0.00434666	0.458832	0.00501078	0.536152	5.41809e-06	0.994984	0.541162	5.41809e-06	Down
12293	Cacna2d1	0.686631	0.0193968	0.263391	0.00951111	0.72701	8.73302e-05	0.990402	0.736521	8.73302e-05	Down
12296	Cacnb2	0.418331	0.00191043	0.951184	1.11267e-05	0.0488037	1.33854e-06	0.999988	0.0488148	1.33854e-06	Down
12297	Cacnb3	0.335179	0.0117368	0.993053	4.31463e-07	0.00694634	7.52705e-09	1	0.00694677	7.52705e-09	Down
27062	Cadps	0.617004	0.0247232	0.0869013	0.0473694	0.86561	0.000119447	0.952511	0.912979	0.000119447	Down
[truncated: 2,059 more rows]
