# Supplementary material for: Molecular events in the cell types of the olfactory epithelium during adult neurogenesis
Source: Mol Brain. 2013 Nov 22;6:49. doi: 10.1186/1756-6606-6-49 (PMC3907027; doi:10.1186/1756-6606-6-49)
Supplement: Additional file 5 — Differentially abundant transcription factor mRNAs. [file 1756-6606-6-49-S5.xls]

## Sheet: Sheet1
Additional File 5: Differentially abundant transcription factor mRNAs
Entrez Gene ID	Symbol	P-value	Mature OSN P(sp)	Immature OSN P(sp)	Shared OSN P(sp)	Other P(sp)	Mature OSN P(in)	Immature OSN P(in)	Other P(in)
56456	Actl6a	0.000307703	2.36621e-05	0.836954	0.154939	0.00808352	0.154962	0.991893	0.00808352
109711	Actn1	0.000968868	0.0318273	0.00882565	0.622877	0.33647	0.654705	0.631703	0.33647
433693	Akirin2	0.00982115	0.000509234	0.572251	0.422687	0.00455272	0.423196	0.994938	0.00455272
216285	Alx1	0.0484491	0	0	0	0	0	0	0
71371	Arid5b	0.0303637	0	0	0	0	0	0	0
228790	Asxl1	7.57641e-05	0.000461175	0.32545	0.597175	0.0769138	0.597636	0.922625	0.0769138
70508	Bbx	0.0397921	0.000151426	0.19474	0.457176	0.347932	0.457328	0.651916	0.347932
20893	Bhlhe40	0.020258	0	0	0	0	0	0	0
79362	Bhlhe41	0.00544503	0	0	0	0	0	0	0
93871	Brwd1	0.0341139	3.26709e-06	0.909059	0.0791414	0.0117962	0.0791446	0.9882	0.0117962
59035	Carm1	0.0115752	3.79628e-05	0.5781	0.31304	0.108822	0.313078	0.89114	0.108822
66953	Cdca7	0.0233879	2.13586e-16	0.000113524	3.59467e-07	0.999886	3.59467e-07	0.000113883	0.999886
12577	Cdkn1c	0.0134897	5.01614e-06	0.820744	0.131813	0.0474377	0.131819	0.952557	0.0474377
12609	Cebpd	0.223253	1.0414e-14	0.000403502	6.66378e-07	0.999596	6.66378e-07	0.000404168	0.999596
76893	Cers2	0.217339	6.7483e-09	0.0384842	0.0152853	0.946231	0.0152853	0.0537694	0.946231
241447	Cers6	0.0216971	0.000201192	0.242396	0.508851	0.248552	0.509052	0.751246	0.248552
106143	Cggbp1	0.010396	0.000539079	0.360534	0.592476	0.0464511	0.593015	0.95301	0.0464511
107932	Chd4	0.0269125	0.000176826	0.570696	0.402172	0.0269549	0.402349	0.972868	0.0269549
12265	Ciita	0.0171946	#N/A	#N/A	#N/A	#N/A	#N/A	#N/A	#N/A
234594	Cnot1	0.0257064	0.000231697	0.406787	0.509403	0.0835785	0.509634	0.91619	0.0835785
72068	Cnot2	0.0171038	0.00081746	0.353113	0.619021	0.027049	0.619838	0.972134	0.027049
18983	Cnot7	0.0408105	0.00022177	0.524741	0.44313	0.0319076	0.443352	0.967871	0.0319076
78284	Creb3l4	0.00181281	0	0	0	0	0	0	0
13047	Cux1	0.0306068	0.00097634	0.192516	0.695382	0.111126	0.696358	0.887897	0.111126
67393	Cxxc5	0.0358827	7.61618e-08	0.569716	0.0693349	0.360949	0.069335	0.639051	0.360949
13134	Dach1	0.00692222	0	0	0	0	0	0	0
23856	Dido1	0.0380901	0.00221223	0.0847177	0.730937	0.182134	0.733149	0.815654	0.182134
13395	Dlx5	0.0728984	1.02973e-08	0.991616	0.00558658	0.00279751	0.00558659	0.997202	0.00279751
66556	Drap1	0.0511789	0.0397923	0.0626459	0.896645	0.000916808	0.936437	0.959291	0.000916808
13555	E2f1	0.0610566	0.00437374	0.0394337	0.701081	0.255112	0.705455	0.740514	0.255112
108961	E2f8	0.0115279	0.00358303	0.0322975	0.134083	0.830037	0.137666	0.16638	0.830037
66341	Eid3	0.0229847	#N/A	#N/A	#N/A	#N/A	#N/A	#N/A	#N/A
13711	Elf5	0.0452615	0.000920735	0.0969091	0.0237176	0.878453	0.0246383	0.120627	0.878453
13819	Epas1	0.0137323	3.33091e-07	0.116488	0.00240253	0.881109	0.00240286	0.118891	0.881109
13982	Esr1	0.0253472	#N/A	#N/A	#N/A	#N/A	#N/A	#N/A	#N/A
26381	Esrrg	0.0306456	6.77905e-06	0.0411913	0.018384	0.940418	0.0183907	0.0595753	0.940418
23871	Ets1	0.0424832	0.00464258	0.0855194	0.000521442	0.909317	0.00516402	0.0860409	0.909317
14011	Etv6	0.0180431	4.87578e-05	0.16369	0.325128	0.511133	0.325177	0.488818	0.511133
14048	Eya1	0.00162228	2.01089e-07	0.0627525	0.00626493	0.930982	0.00626513	0.0690174	0.930982
14049	Eya2	0.0308084	4.4416e-12	0.0873166	0.00531105	0.907372	0.00531105	0.0926277	0.907372
14051	Eya4	0.00368721	2.0169e-09	0.0393559	0.00626962	0.954374	0.00626962	0.0456255	0.954374
14056	Ezh2	0.0486398	2.48113e-09	0.241276	0.0518858	0.706839	0.0518858	0.293161	0.706839
14200	Fhl2	0.00497334	0	0	0	0	0	0	0
14284	Fosl2	0.0104569	2.00101e-18	8.10386e-06	5.26876e-10	0.999992	5.26876e-10	8.10438e-06	0.999992
17300	Foxc1	0.00413593	0	0	0	0	0	0	0
15228	Foxg1	0.0078824	2.67506e-10	0.0110602	1.29425e-08	0.98894	1.321e-08	0.0110603	0.98894
14233	Foxi1	0.0390863	6.34337e-07	0.198742	1.07793e-05	0.801246	1.14136e-05	0.198753	0.801246
14235	Foxm1	0.0101519	0.346152	0.00488549	0.648841	0.000122389	0.994992	0.653726	0.000122389
71375	Foxn3	0.0408115	1.26558e-07	0.0354318	0.0141246	0.950443	0.0141248	0.0495565	0.950443
14461	Gata2	0.00294078	0.0126628	0.100888	0.0783871	0.808063	0.0910499	0.179275	0.808063
14634	Gli3	0.00530397	0.00297998	0.346158	0.00906751	0.641794	0.0120475	0.355226	0.641794
252973	Grhl2	0.0455853	0.000192196	0.0981698	0.0127936	0.888844	0.0129858	0.110963	0.888844
14836	Gsc	0.0411182	#N/A	#N/A	#N/A	#N/A	#N/A	#N/A	#N/A
14884	Gtf2h1	0.0254668	0.000331129	0.435077	0.520337	0.0442548	0.520668	0.955414	0.0442548
14886	Gtf2i	0.0375342	0.437664	0.0043775	0.557942	1.65999e-05	0.995606	0.562319	1.65999e-05
70239	Gtf3c5	0.021038	0.00197227	0.253334	0.725373	0.0193206	0.727346	0.978707	0.0193206
15183	Hdac3	0.030001	0.00524111	0.212775	0.777487	0.0044968	0.782728	0.990262	0.0044968
55927	Hes6	0.00419528	4.27601e-09	0.525369	0.0423344	0.432296	0.0423344	0.567704	0.432296
15213	Hey1	0.0154374	8.03025e-06	0.0210797	0.0432939	0.935618	0.0433019	0.0643736	0.935618
15259	Hipk3	0.0279941	0.00341761	0.0325574	0.607204	0.356821	0.610622	0.639762	0.356821
50926	Hnrpdl	0.0368003	0.00366101	0.0949895	0.815032	0.0863172	0.818693	0.910022	0.0863172
15427	Hoxc9	0.0312009	#N/A	#N/A	#N/A	#N/A	#N/A	#N/A	#N/A
15901	Id1	0.00819642	4.32732e-06	0.158725	0.00279014	0.838481	0.00279447	0.161515	0.838481
15902	Id2	0.000241739	6.89526e-09	0.854963	0.0221332	0.122904	0.0221332	0.877096	0.122904
16362	Irf1	0.00889102	1.90104e-05	0.0201212	0.0885366	0.891323	0.0885556	0.108658	0.891323
27056	Irf5	0.00411429	0	0	0	0	0	0	0
54123	Irf7	0.0244021	0.000570318	0.0269658	0.0920594	0.880404	0.0926298	0.119025	0.880404
15900	Irf8	0.00275865	2.60006e-09	0.0370797	6.52551e-07	0.96292	6.55151e-07	0.0370804	0.96292
16597	Klf12	0.0426518	5.6196e-05	0.751005	0.236134	0.0128048	0.23619	0.987139	0.0128048
66277	Klf15	0.00738055	0	0	0	0	0	0	0
16599	Klf3	0.0272426	0	0	0	0	0	0	0
16600	Klf4	0.0148317	9.37536e-06	0.159204	0.00322307	0.837564	0.00323245	0.162427	0.837564
12224	Klf5	0.0466747	1.87716e-05	0.0323517	0.0286192	0.93901	0.028638	0.060971	0.93901
23849	Klf6	0.0482187	2.02491e-05	0.75206	0.208162	0.0397574	0.208182	0.960222	0.0397574
237339	L3mbtl3	0.0213512	5.98942e-07	0.868923	0.0672612	0.0638151	0.0672618	0.936184	0.0638151
77889	Lbh	0.00261423	8.59739e-11	0.125356	0.0338267	0.840817	0.0338267	0.159183	0.840817
209707	Lcorl	0.019983	6.11125e-05	0.876016	0.123447	0.00047665	0.123508	0.999462	0.00047665
16890	Lipe	0.0164949	#N/A	#N/A	#N/A	#N/A	#N/A	#N/A	#N/A
56722	Litaf	0.0177398	6.60612e-07	0.0308784	0.0721576	0.896963	0.0721582	0.103036	0.896963
30937	Lmcd1	0.00122944	0	0	0	0	0	0	0
16911	Lmo4	0.00258623	1.55956e-07	0.930454	0.0345291	0.0350165	0.0345292	0.964983	0.0350165
231798	Lrch4	0.0003396	0	0	0	0	0	0	0
16978	Lrrfip1	0.0160712	3.13981e-09	0.0414531	0.00269334	0.955854	0.00269334	0.0441464	0.955854
17095	Lyl1	0.138867	2.38627e-07	0.151155	5.57007e-06	0.848839	5.8087e-06	0.151161	0.848839
103537	Mbtd1	0.0261755	6.20364e-06	0.866598	0.114117	0.0192781	0.114124	0.980716	0.0192781
270669	Mbtps2	0.049012	3.23785e-05	0.0911347	0.243905	0.664928	0.243938	0.33504	0.664928
17215	Mcm3	0.001	#N/A	#N/A	#N/A	#N/A	#N/A	#N/A	#N/A
66634	Mcm8	0.014631	0.000162581	0.339028	0.491012	0.169798	0.491175	0.83004	0.169798
59024	Med12	0.014281	0.00415696	0.194973	0.790524	0.0103464	0.79468	0.985497	0.0103464
17268	Meis1	0.0278102	7.4572e-05	0.045565	0.0257746	0.928586	0.0258492	0.0713397	0.928586
17536	Meis2	0.0259682	0.00120957	0.260827	0.00842589	0.729537	0.00963546	0.269253	0.729537
17701	Msx1	0.00185226	5.92999e-05	0.285325	0.00169492	0.712921	0.00175422	0.287019	0.712921
17122	Mxd4	0.0401016	0.000903678	0.331676	0.63834	0.0290804	0.639244	0.970016	0.0290804
17864	Mybl1	0.013252	#N/A	#N/A	#N/A	#N/A	#N/A	#N/A	#N/A
16918	Mycl1	0.0277601	#N/A	#N/A	#N/A	#N/A	#N/A	#N/A	#N/A
18109	Mycn	0.0432473	5.74876e-07	0.735217	0.0912526	0.17353	0.0912531	0.82647	0.17353
17984	Ndn	0	0.00300379	0.26623	0.0136334	0.717133	0.0166372	0.279863	0.717133
18012	Neurod1	0.00647809	5.31146e-11	0.2237	0.0320368	0.744264	0.0320368	0.255736	0.744264
18014	Neurog1	0.00105436	1.04757e-11	0.312051	0.0241321	0.663817	0.0241321	0.336183	0.663817
18025	Nfe2l3	0.0328354	5.23489e-07	0.460349	0.116297	0.423354	0.116297	0.576646	0.423354
18028	Nfib	0.0241374	0.000233671	0.43839	0.000992678	0.560384	0.00122635	0.439382	0.560384
18033	Nfkb1	0.0267968	0.00115697	0.128331	0.0191256	0.851386	0.0202826	0.147457	0.851386
18045	Nfyb	0.0399795	0.0437905	0.0388501	0.91422	0.00313952	0.95801	0.95307	0.00313952
18071	Nhlh1	0.00195822	1.9576e-08	0.989023	0.00760023	0.00337631	0.00760025	0.996624	0.00337631
53610	Nono	0.00186891	2.22266e-05	0.751536	0.211599	0.0368425	0.211621	0.963135	0.0368425
18129	Notch2	0.0268605	1.37508e-08	0.0763635	0.000705538	0.922931	0.000705551	0.077069	0.922931
18150	Npm3	0.00033708	2.05873e-07	0.0670981	0.084452	0.84845	0.0844522	0.15155	0.84845
217166	Nr1d1	0.00867673	#N/A	#N/A	#N/A	#N/A	#N/A	#N/A	#N/A
353187	Nr1d2	0.0130056	0.00870758	0.0216144	0.685427	0.284251	0.694135	0.707041	0.284251
21907	Nr2e1	0.00095107	0.0411182	0.036747	0.261072	0.661063	0.30219	0.297819	0.661063
18227	Nr4a2	0.00535001	0.00924045	0.379353	0.0130106	0.598396	0.022251	0.392364	0.598396
18423	Otx1	0.0297576	2.27299e-19	0.944875	0.000129634	0.0549951	0.000129634	0.945005	0.0549951
18505	Pax3	0.010122	0	0	0	0	0	0	0
18508	Pax6	0.00213058	4.89634e-05	0.125682	0.00632894	0.86794	0.0063779	0.132011	0.86794
74016	Phf19	0.0121383	#N/A	#N/A	#N/A	#N/A	#N/A	#N/A	#N/A
18741	Pitx2	0.0277075	#N/A	#N/A	#N/A	#N/A	#N/A	#N/A	#N/A
52830	Pnrc2	0.00263662	9.13968e-05	0.545141	0.383552	0.0712158	0.383644	0.928693	0.0712158
20019	Polr1a	0.0329775	0.000190686	0.156994	0.46221	0.380605	0.462401	0.619204	0.380605
245841	Polr2h	0.00807845	1.90839e-06	0.242984	0.159422	0.597592	0.159424	0.402406	0.597592
70428	Polr3b	0.0275108	4.09426e-06	0.59921	0.178326	0.22246	0.17833	0.777536	0.22246
67486	Polr3g	0.049157	#N/A	#N/A	#N/A	#N/A	#N/A	#N/A	#N/A
67005	Polr3k	0.000212663	3.36062e-06	0.463728	0.18265	0.353619	0.182653	0.646378	0.353619
18986	Pou2f1	0.00033421	0.000928602	0.325116	0.64404	0.0299156	0.644968	0.969156	0.0299156
19016	Pparg	0.0123429	#N/A	#N/A	#N/A	#N/A	#N/A	#N/A	#N/A
226169	Pprc1	0.0425635	4.88638e-05	0.267946	0.360349	0.371656	0.360398	0.628295	0.371656
70779	Prdm5	0.0211179	#N/A	#N/A	#N/A	#N/A	#N/A	#N/A	#N/A
19130	Prox1	0.0280826	#N/A	#N/A	#N/A	#N/A	#N/A	#N/A	#N/A
19285	Ptrf	0.0496398	0	0	0	0	0	0	0
19377	Rai1	0.0119007	0.000269212	0.052512	0.346241	0.600977	0.34651	0.398753	0.600977
19401	Rara	0.00412655	#N/A	#N/A	#N/A	#N/A	#N/A	#N/A	#N/A
218772	Rarb	0.0116129	0.122236	0.0111707	0.862849	0.00374476	0.985085	0.874019	0.00374476
19646	Rbbp4	0.00315548	0.000181369	0.621596	0.363871	0.0143519	0.364052	0.985467	0.0143519
104383	Rcor2	0.0246234	2.94565e-07	0.0826913	0.0938622	0.823446	0.0938625	0.176553	0.823446
19712	Rest	0.0464499	0	0	0	0	0	0	0
19885	Rorc	0.0365233	0	0	0	0	0	0	0
56613	Rps6ka4	0.0081264	#N/A	#N/A	#N/A	#N/A	#N/A	#N/A	#N/A
68750	Rreb1	0.00983321	0	0	0	0	0	0	0
12394	Runx1	0.00458128	0.00178975	0.153652	0.0194611	0.825097	0.0212509	0.173113	0.825097
12393	Runx2	0.0416904	6.16096e-23	2.43314e-11	5.40027e-22	1	6.01637e-22	2.43314e-11	1
58198	Sall1	0.0293243	0	0	0	0	0	0	0
50524	Sall2	0.03884	0	0	0	0	0	0	0
50724	Sap30l	0	#N/A	#N/A	#N/A	#N/A	#N/A	#N/A	#N/A
20471	Six1	0.0118098	2.73971e-09	0.0475541	0.0237176	0.928728	0.0237176	0.0712717	0.928728
20472	Six2	0.00685618	0.000260316	0.0257965	0.0765106	0.897433	0.076771	0.102307	0.897433
17131	Smad7	0.00558874	3.20916e-08	0.0394847	0.0511443	0.909371	0.0511444	0.0906291	0.909371
20583	Snai2	0.0289171	1.83757e-26	3.08445e-14	1.86702e-26	1	3.70459e-26	3.08445e-14	1
56463	Snd1	0.0279348	0.0024967	0.129988	0.789429	0.0780866	0.791926	0.919417	0.0780866
20666	Sox11	4.12242e-06	4.5781e-09	0.644856	0.0354542	0.319689	0.0354542	0.680311	0.319689
20674	Sox2	0.000822624	1.78436e-06	0.0229866	0.0317564	0.945255	0.0317582	0.054743	0.945255
20677	Sox4	0.00350915	3.05334e-07	0.0631987	0.0877152	0.849086	0.0877155	0.150914	0.849086
20682	Sox9	0.00847198	0	0	0	0	0	0	0
20687	Sp3	0.0247007	0	0	0	0	0	0	0
30051	Spdef	0.0419886	#N/A	#N/A	#N/A	#N/A	#N/A	#N/A	#N/A
20728	Spic	0.0121347	#N/A	#N/A	#N/A	#N/A	#N/A	#N/A	#N/A
20846	Stat1	0.043617	1.35378e-06	0.0333788	0.0845135	0.882106	0.0845149	0.117892	0.882106
20850	Stat5a	0.00444314	0	0	0	0	0	0	0
20852	Stat6	0.0185696	0.000765477	0.345277	0.00421598	0.649741	0.00498146	0.349493	0.649741
27878	Tada1	0.0240564	0.000117679	0.573444	0.382985	0.0434531	0.383103	0.956429	0.0434531
21343	Taf6	0.00708547	0.00123993	0.374145	0.614518	0.0100971	0.615758	0.988663	0.0100971
21372	Tbl1x	0.015299	0.00299452	0.343134	0.651561	0.00231052	0.654556	0.994695	0.00231052
21401	Tcea3	0.027811	#N/A	#N/A	#N/A	#N/A	#N/A	#N/A	#N/A
237052	Tceal1	0.00094104	9.17406e-07	0.101334	0.118183	0.780483	0.118184	0.219516	0.780483
66684	Tceal8	0.0291249	0	0	0	0	0	0	0
21406	Tcf12	0.0151213	2.3371e-05	0.565733	0.283905	0.150338	0.283928	0.849638	0.150338
21413	Tcf4	0.00433289	0.000119362	0.275549	0.454228	0.270103	0.454347	0.729777	0.270103
21413	Tcf4	0.00433289	0.000119362	0.275549	0.454228	0.270103	0.454347	0.729777	0.270103
21414	Tcf7	0.03917	0	0	0	0	0	0	0
21676	Tead1	0.00911247	0	0	0	0	0	0	0
21677	Tead2	0.0267042	8.52054e-13	0.311974	0.0170554	0.67097	0.0170554	0.32903	0.67097
21678	Tead3	0.00473991	0.00228951	0.164034	0.781182	0.052495	0.783471	0.945216	0.052495
21418	Tfap2a	0.0448272	0	0	0	0	0	0	0
81879	Tfcp2l1	6.09511e-05	7.65637e-05	0.059587	0.0186523	0.921684	0.0187288	0.0782392	0.921684
21781	Tfdp1	0.00495183	0.000601278	0.407154	0.567482	0.0247622	0.568083	0.974637	0.0247622
21425	Tfeb	0.0406687	#N/A	#N/A	#N/A	#N/A	#N/A	#N/A	#N/A
21815	Tgif1	0.0176462	2.46785e-08	0.0345778	0.014569	0.950853	0.014569	0.0491467	0.950853
230753	Thrap3	0.0181084	0.000237959	0.730062	0.268119	0.00158077	0.268357	0.998181	0.00158077
21834	Thrb	0.00334081	0	0	0	0	0	0	0
21885	Tle1	0.0223986	3.18028e-05	0.587163	0.2986	0.114205	0.298631	0.885763	0.114205
21888	Tle4	0.00125123	1.3966e-05	0.0385777	0.139712	0.821696	0.139726	0.17829	0.821696
252838	Tox	0.0181046	1.9751e-07	0.346618	0.0993067	0.554075	0.0993069	0.445924	0.554075
244579	Tox3	0.019922	5.25481e-05	0.327347	0.374599	0.298001	0.374652	0.701946	0.298001
20128	Trim30a	0.0475966	0	0	0	0	0	0	0
22061	Trp63	0.00115349	4.96834e-09	0.0490442	1.43651e-06	0.950954	1.44148e-06	0.0490457	0.950954
100683	Trrap	0.0486706	0.0008826	0.278181	0.667807	0.0531291	0.66869	0.945988	0.0531291
28071	Twistnb	0.0412631	0.000189751	0.543102	0.424075	0.0326334	0.424265	0.967177	0.0326334
18140	Uhrf1	0.0401244	0.00226856	0.113548	0.0302446	0.853939	0.0325132	0.143793	0.853939
234135	Whsc1l1	0.0388488	9.0633e-05	0.640329	0.329635	0.0299454	0.329725	0.969964	0.0299454
97064	Wwtr1	0.00674379	1.69624e-05	0.19714	0.00246998	0.800373	0.00248694	0.19961	0.800373
22433	Xbp1	0.00461784	0.000237501	0.501249	0.461831	0.0366821	0.462069	0.96308	0.0366821
22601	Yap1	0.000288	0.000447172	0.407513	0.00209785	0.589942	0.00254502	0.409611	0.589942
268564	Zbtb1	0.0111249	0.00419022	0.102598	0.833092	0.06012	0.837282	0.93569	0.06012
56490	Zbtb20	0.0479372	0.00469647	0.166902	0.815266	0.0131356	0.819962	0.982168	0.0131356
11906	Zfhx3	0.00715658	0.0120847	0.0265731	0.804888	0.156454	0.816973	0.831462	0.156454
80892	Zfhx4	0.0493701	6.81176e-06	0.022527	0.0379269	0.939539	0.0379337	0.0604539	0.939539
72465	Zfp131	0.0215681	0	0	0	0	0	0	0
22661	Zfp148	0.0409421	0.000666496	0.551743	0.444041	0.00354992	0.444707	0.995784	0.00354992
208968	Zfp280c	0.0299872	0.000112201	0.403988	0.445147	0.150753	0.445259	0.849135	0.150753
235469	Zfp280d	0.046681	0.000432115	0.487902	0.494154	0.0175117	0.494586	0.982056	0.0175117
238673	Zfp367	0.0489805	7.61876e-10	0.0741665	0.0386495	0.887184	0.0386495	0.112816	0.887184
67255	Zfp422	0.00364831	2.07036e-07	0.269622	0.102037	0.628341	0.102037	0.371659	0.628341
68910	Zfp467	0.199476	2.25272e-06	0.0400006	0.0164915	0.943506	0.0164938	0.0564921	0.943506
387609	Zhx2	0.0373279	0.000695321	0.214034	0.657564	0.127707	0.65826	0.871598	0.127707
22697	Zscan21	0.0178093	#N/A	#N/A	#N/A	#N/A	#N/A	#N/A	#N/A
