# Supplementary material for: Molecular events in the cell types of the olfactory epithelium during adult neurogenesis
Source: Mol Brain. 2013 Nov 22;6:49. doi: 10.1186/1756-6606-6-49 (PMC3907027; doi:10.1186/1756-6606-6-49)
Supplement: Additional file 6 — DNA fragments used for in situ hybridization probes. [file 1756-6606-6-49-S6.xlsx]

## Sheet: Sheet1
Additional file 6: DNA fragments used for in situ hybridization probes
Gene Symbol	Gene ID	mRNA accession #	ISH probe regions
Acsl1	14081	NM_007981	296-784
Acsl5	433256	NM_027976	1642-1979
Arl3	56350	NM_019718	57-301
Ascl1	17172	NM_008553	813 to 1263
Atp11a	50770	NM_015804	1656-2052
Atp13a5	268878	NM_175650	927-1239
Atrn	11990	NM_009730	1333-1756
Bnip3	12176	NM_009760	114-440
CD68	12514	NM_009853	162-641
Clasp2	76499	NM_001081960	1721-2219
Cox5a	12858	NM_007747	92-349
Ctsd	13033	NM_009983	79-568
Ctsh	13036	NM_007801	383-873
Ctsl	13039	NM_009984	300-777
Ctsz	64138	NM_022325	399-739
Elovl5	68801	NM_134255	243-740
Fam179b	328108	NM_177805	3124-3445
Fam53b	77938	NM_175268	293-742
Fnbp1	14269	NM_001038700	215-672
GAP43	14432	NM_008083	369-835
Grip1	74053	NM_028736	573-822
Hexa	15211	NM_010421	1073-1579
Hexb	15212	NM_010422	436-837
Ifi30	65972	NM_023065	92-452
Ift80	68259	NM_026641	366-779
Ivnslabp	117198	NM_001039511	79-457
Litaf	56722	NM_019980	55-401
Mylip	218203	NM_153789	111-557
Nol6	230082	NM_139236	1903-2400
OMP	18378	NM_011010.2	569-1064
Pafah1b1	18472	NM_013625	752-1059
Pak1ip1	68083	NM_026550	496-979
Ppme1	72590	NM_028292	284-687
Rab6b	270192	NM_173781	4-277
Tshz2	228911	NM_080455	84-577
